# Supplementary material for: GrapevineXL reliably predicts multi-annual dynamics of vine water status, berry growth, and sugar accumulation in vineyards
Source: Hortic Res. 2023 Apr 13;10(6):uhad071. doi: 10.1093/hr/uhad071 (PMC10244804; doi:10.1093/hr/uhad071)
Supplement: Web_Material_uhad071 [file web_material_uhad071.zip]

Archive with 2 entries (2 files):
- Revised_supplemtaryFiles_vfin_HR_3.29.docx
- Table Dataset S1.xlsx
