# Supplementary material for: GrapevineXL reliably predicts multi-annual dynamics of vine water status, berry growth, and sugar accumulation in vineyards
Source: Hortic Res. 2023 Apr 13;10(6):uhad071. doi: 10.1093/hr/uhad071 (PMC10244804; doi:10.1093/hr/uhad071)
Supplement: Web_Material_uhad071 [file web_material_uhad071.zip › Table Dataset S1.xlsx]

## Sheet: Metadata_gs_soil_predawnleafWP
literature	predawnleafwaterpotential	gs	Pn	Cultivar	Rootstock
Schultz 1996	-0.106101	228.75	12.8511	Syrah	110 Richter
Schultz 1996	-0.140693	257.5	15.4043	Syrah	110 Richter
Schultz 1996	-0.187262	257.5	14.8085	Syrah	110 Richter
Schultz 1996	-0.263139	142.5	10.6383	Syrah	110 Richter
Schultz 1996	-0.438777	110	9.3617	Syrah	110 Richter
Schultz 1996	-0.587854	80	8.59574	Syrah	110 Richter
Schultz 1996	-0.647034	70	7.14894	Syrah	110 Richter
Schultz 1996	-0.637171	80	7.65957	Syrah	110 Richter
Schultz 1996	-0.904819	51.25	6.21277	Syrah	110 Richter
Schultz 1996	-1.17634	40	5.95745	Syrah	110 Richter
Schultz 1996	-1.21037	23.75	3.14894	Syrah	110 Richter
Schultz 1996	-1.42349	40	4.68085	Syrah	110 Richter
Schultz 1996	-0.394815	146.25	8.93617	Syrah	110 Richter
Schultz 1996	-0.112371	238.75	14.2128	Grenache	140 Ruggeri
Schultz 1996	-0.1278	242.5	15.7447	Grenache	140 Ruggeri
Schultz 1996	-0.187474	250	14.8936	Grenache	140 Ruggeri
Schultz 1996	-0.205509	170	11.9149	Grenache	140 Ruggeri
Schultz 1996	-0.34895	80	8	Grenache	140 Ruggeri
Schultz 1996	-0.446809	75	8	Grenache	140 Ruggeri
Schultz 1996	-0.518952	68.75	7.82979	Grenache	140 Ruggeri
Schultz 1996	-0.502607	62.5	7.40426	Grenache	140 Ruggeri
Schultz 1996	-0.674088	51.25	6.46809	Grenache	140 Ruggeri
Schultz 1996	-0.810906	38.75	5.02128	Grenache	140 Ruggeri
Schultz 1996	-0.883331	27.5	4	Grenache	140 Ruggeri
Schultz 1996	-0.859236	36.25	2.80851	Grenache	140 Ruggeri
Schultz 1996	-0.266732	125	9.61702	Grenache	140 Ruggeri
Schultz 1996	-0.106101	236.25	14.2128	Grenache	140 Ruggeri
Schultz 1996	-0.1278	246.25	15.7447	Grenache	140 Ruggeri
Schultz 1996	-0.212977	265	14.7234	Grenache	140 Ruggeri
Schultz 1996	-0.179865	232.5	13.5319	Grenache	140 Ruggeri
Schultz 1996	-0.208046	201.25	12.3404	Grenache	140 Ruggeri
Schultz 1996	-0.209737	202.5	13.5319	Grenache	140 Ruggeri
Schultz 1996	-0.224038	178.75	12.1702	Grenache	140 Ruggeri
Schultz 1996	-0.271805	128.75	10.6383	Grenache	140 Ruggeri
Schultz 1996	-0.257221	133.75	12.0851	Grenache	140 Ruggeri
Schultz 1996	-0.407073	103.75	9.70213	Grenache	140 Ruggeri
Schultz 1996	-0.152529	147.5	10.7234	Grenache	140 Ruggeri
Schultz 1996	-0.179794	162.5	10.4681	Grenache	140 Ruggeri
Schultz 1996	-0.20248	201.25	12.6809	Grenache	140 Ruggeri
Schultz 1996	-0.09969	237.5	14.6383	Syrah	110 Richter
Schultz 1996	-0.1278	253.75	15.4894	Syrah	110 Richter
Schultz 1996	-0.193885	256.25	14.8936	Syrah	110 Richter
Schultz 1996	-0.173313	250	14.1277	Syrah	110 Richter
Schultz 1996	-0.201634	218.75	13.1064	Syrah	110 Richter
Schultz 1996	-0.203114	233.75		Syrah	110 Richter
Schultz 1996	-0.217486	202.5	12.8511	Syrah	110 Richter
Schultz 1996	-0.374313	192.5	12.8511	Syrah	110 Richter
Schultz 1996	-0.315063	167.5	12.4255	Syrah	110 Richter
Schultz 1996	-0.490418	80	8.68085	Syrah	110 Richter
Schultz 1996	-0.197407	172.5	10.2979	Syrah	110 Richter
Schultz 1996	-0.275891	137.5	9.3617	Syrah	110 Richter
Schultz 1996	-0.221784	162.5	9.53191	Syrah	110 Richter
Perieto_2010	-0.119953	290.504		Syrah	140 Ruggeri
Perieto_2010	-0.123794	373.699		Syrah	140 Ruggeri
Perieto_2010	-0.163162	250.12		Syrah	140 Ruggeri
Perieto_2010	-0.262061	239.899		Syrah	140 Ruggeri
Perieto_2010	-0.25822	324.106		Syrah	140 Ruggeri
Perieto_2010	-0.295091	185.099		Syrah	140 Ruggeri
Perieto_2010	-0.269742	382.815		Syrah	140 Ruggeri
Perieto_2010	-0.336315	144.874		Syrah	140 Ruggeri
Perieto_2010	-0.371138	253.293		Syrah	140 Ruggeri
Perieto_2010	-0.373443	313.918		Syrah	140 Ruggeri
Perieto_2010	-0.439696	148.677		Syrah	140 Ruggeri
Perieto_2010	-0.465621	93.0578		Syrah	140 Ruggeri
Perieto_2010	-0.575606	115.887		Syrah	140 Ruggeri
Perieto_2010	-0.582938	73.9952		Syrah	140 Ruggeri
Perieto_2010	-0.680353	64.8993		Syrah	140 Ruggeri
Perieto_2010	-0.724871	120.098		Syrah	140 Ruggeri
Perieto_2010	-0.760878	79.4632		Syrah	140 Ruggeri
Perieto_2010	-0.81897	59.9482		Syrah	140 Ruggeri
Perieto_2010	-0.92267	54.9981		Syrah	140 Ruggeri
Perieto_2010	-0.914988	98.6405		Syrah	140 Ruggeri
Perieto_2010	-0.955316	145.12		Syrah	140 Ruggeri
Perieto_2010	-1.05326	46.8392		Syrah	140 Ruggeri
Perieto_2010	-1.18	40.8192		Syrah	140 Ruggeri
Perieto_2010	-1.23761	108.21		Syrah	140 Ruggeri
Perieto_2010	-1.29378	34.3527		Syrah	140 Ruggeri
Perieto_2010	-0.0857143	240.557		Syrah	140 Ruggeri
Perieto_2010	-0.108571	179.734		Syrah	140 Ruggeri
Perieto_2010	-0.182857	154.939		Syrah	140 Ruggeri
Perieto_2010	-0.348571	125.835		Syrah	140 Ruggeri
Perieto_2010	-0.377143	127.772		Syrah	140 Ruggeri
Perieto_2010	-0.417143	185.738		Syrah	140 Ruggeri
Perieto_2010	-0.445714	179.201		Syrah	140 Ruggeri
Perieto_2010	-0.462857	164.092		Syrah	140 Ruggeri
Perieto_2010	-0.445714	63.9467		Syrah	140 Ruggeri
Perieto_2010	-0.617143	43.3656		Syrah	140 Ruggeri
Perieto_2010	-0.725714	39.201		Syrah	140 Ruggeri
Perieto_2010	-0.811429	133.148		Syrah	140 Ruggeri
Perieto_2010	-0.748571	127.53		Syrah	140 Ruggeri
Perieto_2010	-0.64	133.39		Syrah	140 Ruggeri
Perieto_2010	-0.594286	127.918		Syrah	140 Ruggeri
Perieto_2010	-0.537143	132.518		Syrah	140 Ruggeri
Perieto_2010	-0.868571	35.3269		Syrah	140 Ruggeri
Perieto_2010	-0.965714	41.2349		Syrah	140 Ruggeri
Perieto_2010	-0.0742857	355.714		Syrah	140 Ruggeri
Perieto_2010	-0.348571	232.615		Syrah	140 Ruggeri
Perieto_2010	-0.325714	242.591		Syrah	140 Ruggeri
Perieto_2010	-0.302857	250.872		Syrah	140 Ruggeri
Perieto_2010	-0.302857	266.126		Syrah	140 Ruggeri
Perieto_2010	-0.245714	270.726		Syrah	140 Ruggeri
Perieto_2010	-0.211429	270.436		Syrah	140 Ruggeri
Perieto_2010	-0.217143	187.433		Syrah	140 Ruggeri
Perieto_2010	-0.188571	238.039		Syrah	140 Ruggeri
Perieto_2010	-0.251429	219.927		Syrah	140 Ruggeri
Perieto_2010	-0.902857	79.6852		Syrah	140 Ruggeri
Perieto_2010	-0.88	59.1525		Syrah	140 Ruggeri
Perieto_2010	-0.937143	71.5012		Syrah	140 Ruggeri
Perieto_2010	-1.37714	43.0266		Syrah	140 Ruggeri
Perieto_2010	-0.0966155	339.434		Marselan	140 Ruggeri
Perieto_2010	-0.0966155	320.147		Marselan	140 Ruggeri
Perieto_2010	-0.129341	235.774		Marselan	140 Ruggeri
Perieto_2010	-0.144044	268.189		Marselan	140 Ruggeri
Perieto_2010	-0.181987	213.578		Marselan	140 Ruggeri
Perieto_2010	-0.200958	315.146		Marselan	140 Ruggeri
Perieto_2010	-0.2002	155.586		Marselan	140 Ruggeri
Perieto_2010	-0.223724	262.601		Marselan	140 Ruggeri
Perieto_2010	-0.232397	191.903		Marselan	140 Ruggeri
Perieto_2010	-0.250284	219.417		Marselan	140 Ruggeri
Perieto_2010	-0.280639	165.43		Marselan	140 Ruggeri
Perieto_2010	-0.293539	95.151		Marselan	140 Ruggeri
Perieto_2010	-0.27305	182.068		Marselan	140 Ruggeri
Perieto_2010	-0.318581	243.55		Marselan	140 Ruggeri
Perieto_2010	-0.345141	114.937		Marselan	140 Ruggeri
Perieto_2010	-0.369804	93.7624		Marselan	140 Ruggeri
Perieto_2010	-0.364113	212.102		Marselan	140 Ruggeri
Perieto_2010	-0.386879	64.4357		Marselan	140 Ruggeri
Perieto_2010	-0.386879	264.76		Marselan	140 Ruggeri
Perieto_2010	-0.409644	174.225		Marselan	140 Ruggeri
Perieto_2010	-0.448346	92.0289		Marselan	140 Ruggeri
Perieto_2010	-0.449484	72.0431		Marselan	140 Ruggeri
Perieto_2010	-0.436204	40.4492		Marselan	140 Ruggeri
Perieto_2010	-0.466559	159.17		Marselan	140 Ruggeri
Perieto_2010	-0.477942	205.371		Marselan	140 Ruggeri
Perieto_2010	-0.495016	72.1562		Marselan	140 Ruggeri
Perieto_2010	-0.548515	101.629		Marselan	140 Ruggeri
Perieto_2010	-0.622125	116.891		Marselan	140 Ruggeri
Perieto_2010	-0.634456	31.7364		Marselan	140 Ruggeri
Perieto_2010	-0.637302	135.632		Marselan	140 Ruggeri
Perieto_2010	-0.705599	92.5511		Marselan	140 Ruggeri
Perieto_2010	-0.87065	46.2042		Marselan	140 Ruggeri
Perieto_2010	-1.01131	37.1188		Marselan	140 Ruggeri
Perieto_2010	-1.25767	30.2164		Marselan	140 Ruggeri
Perieto_2010	-0.925806	62.7489		Marselan	140 Ruggeri
Perieto_2010	-0.801613	52.0056		Marselan	140 Ruggeri
Perieto_2010	-0.750806	65.7924		Marselan	140 Ruggeri
Perieto_2010	-0.587097	41.0379		Marselan	140 Ruggeri
Perieto_2010	-0.626613	86.3534		Marselan	140 Ruggeri
Perieto_2010	-0.502419	110.393		Marselan	140 Ruggeri
Perieto_2010	-0.558871	117.489		Marselan	140 Ruggeri
Perieto_2010	-0.412097	110.168		Marselan	140 Ruggeri
Perieto_2010	-0.327419	143.001		Marselan	140 Ruggeri
Perieto_2010	-0.344355	163.913		Marselan	140 Ruggeri
Perieto_2010	-0.333065	172.581		Marselan	140 Ruggeri
Perieto_2010	-0.208871	198.359		Marselan	140 Ruggeri
Perieto_2010	-0.0959677	253.731		Marselan	140 Ruggeri
Perieto_2010	-0.107258	297.237		Marselan	140 Ruggeri
Perieto_2010	-0.242742	283.661		Marselan	140 Ruggeri
Perieto_2010	-0.293548	219.439		Marselan	140 Ruggeri
Perieto_2010	-0.293548	228.135		Marselan	140 Ruggeri
Perieto_2010	-0.129839	185.989		Marselan	140 Ruggeri
Perieto_2010	-0.203226	142.693		Marselan	140 Ruggeri
Perieto_2010	-0.237097	170.603		Marselan	140 Ruggeri
Perieto_2010	-0.129839	217.293		Marselan	140 Ruggeri
Perieto_2010	-1.18548	33.8289		Marselan	140 Ruggeri
Perieto_2010	-0.671774	29.0743		Marselan	140 Ruggeri
Perieto_2010	-0.321774	120.379		Marselan	140 Ruggeri
Perieto_2010	-0.378226	179.649		Marselan	140 Ruggeri
Perieto_2010	-0.457258	167.672		Marselan	140 Ruggeri
Perieto_2010	-0.118363	219.516		Grenache	140 Ruggeri
Perieto_2010	-0.165792	271.896		Grenache	140 Ruggeri
Perieto_2010	-0.164166	186.262		Grenache	140 Ruggeri
Perieto_2010	-0.188558	156.937		Grenache	140 Ruggeri
Perieto_2010	-0.218153	138.468		Grenache	140 Ruggeri
Perieto_2010	-0.211323	262.448		Grenache	140 Ruggeri
Perieto_2010	-0.228398	115.027		Grenache	140 Ruggeri
Perieto_2010	-0.234089	218.854		Grenache	140 Ruggeri
Perieto_2010	-0.287209	124.732		Grenache	140 Ruggeri
Perieto_2010	-0.333689	191.48		Grenache	140 Ruggeri
Perieto_2010	-0.385861	261.719		Grenache	140 Ruggeri
Perieto_2010	-0.404832	197.45		Grenache	140 Ruggeri
Perieto_2010	-0.404832	282.046		Grenache	140 Ruggeri
Perieto_2010	-0.432151	71.7823		Grenache	140 Ruggeri
Perieto_2010	-0.458901	40.1248		Grenache	140 Ruggeri
Perieto_2010	-0.480718	164.61		Grenache	140 Ruggeri
Perieto_2010	-0.473129	202.254		Grenache	140 Ruggeri
Perieto_2010	-0.484512	82.3409		Grenache	140 Ruggeri
Perieto_2010	-0.495895	61.5097		Grenache	140 Ruggeri
Perieto_2010	-0.518661	164.124		Grenache	140 Ruggeri
Perieto_2010	-0.643872	42.1738		Grenache	140 Ruggeri
Perieto_2010	-0.727347	52.2296		Grenache	140 Ruggeri
Perieto_2010	-0.734935	115.985		Grenache	140 Ruggeri
Perieto_2010	-1.33254	27.0667		Grenache	140 Ruggeri
Perieto_2010	-1.37238	35.8562		Grenache	140 Ruggeri
Perieto_2010	-0.400806	100.987		Grenache	140 Ruggeri
Perieto_2010	-0.383871	113.014		Grenache	140 Ruggeri
Perieto_2010	-0.525	115.086		Grenache	140 Ruggeri
Perieto_2010	-0.553226	89.2937		Grenache	140 Ruggeri
Perieto_2010	-0.485484	96.0234		Grenache	140 Ruggeri
Perieto_2010	-0.451613	109.733		Grenache	140 Ruggeri
Perieto_2010	-0.429032	113.126		Grenache	140 Ruggeri
Perieto_2010	-0.366935	140.559		Grenache	140 Ruggeri
Perieto_2010	-0.383871	149.221		Grenache	140 Ruggeri
Perieto_2010	-0.327419	126.669		Grenache	140 Ruggeri
Perieto_2010	-0.112903	212.347		Grenache	140 Ruggeri
Perieto_2010	-0.242742	198.874		Grenache	140 Ruggeri
Perieto_2010	-0.276613	200.681		Grenache	140 Ruggeri
Perieto_2010	-0.191935	209.093		Grenache	140 Ruggeri
Perieto_2010	-0.175	217.672		Grenache	140 Ruggeri
Perieto_2010	-0.220161	222.956		Grenache	140 Ruggeri
Perieto_2010	-0.129839	238.251		Grenache	140 Ruggeri
Perieto_2010	-0.129839	250.32		Grenache	140 Ruggeri
Perieto_2010	-0.129839	271.009		Grenache	140 Ruggeri
Perieto_2010	-0.175	260.776		Grenache	140 Ruggeri
Perieto_2010	-0.231452	255.742		Grenache	140 Ruggeri
Perieto_2010	-0.203226	122.914		Grenache	140 Ruggeri
Perieto_2010	-0.214516	112.597		Grenache	140 Ruggeri
Perieto_2010	-0.175	164.224		Grenache	140 Ruggeri
Perieto_2010	-0.152419	174.513		Grenache	140 Ruggeri
Perieto_2010	-0.858065	33.1479		Grenache	140 Ruggeri
Perieto_2010	-0.891935	41.8521		Grenache	140 Ruggeri
Perieto_2010	-0.925806	43.6596		Grenache	140 Ruggeri
Perieto_2010	-1.00484	28.337		Grenache	140 Ruggeri
Perieto_2010	-1.04435	38.7792		Grenache	140 Ruggeri
Perieto_2010	-0.88629	69.4244		Grenache	140 Ruggeri
Perieto_2010	-0.784677	69.1741		Grenache	140 Ruggeri
Perieto_2010	-0.705645	87.9449		Grenache	140 Ruggeri
Perieto_2010	-0.654839	91.2681		Grenache	140 Ruggeri
Perieto_2010	-0.615323	103.24		Grenache	140 Ruggeri
Perieto_2010	-0.0830772	288.991		Mourvedre	140 Ruggeri
Perieto_2010	-0.0861214	209.944		Mourvedre	140 Ruggeri
Perieto_2010	-0.0948083	305.457		Mourvedre	140 Ruggeri
Perieto_2010	-0.104119	177.222		Mourvedre	140 Ruggeri
Perieto_2010	-0.11499	262.565		Mourvedre	140 Ruggeri
Perieto_2010	-0.153336	248.306		Mourvedre	140 Ruggeri
Perieto_2010	-0.156282	211.123		Mourvedre	140 Ruggeri
Perieto_2010	-0.133924	331.104		Mourvedre	140 Ruggeri
Perieto_2010	-0.152122	291.307		Mourvedre	140 Ruggeri
Perieto_2010	-0.192	189.161		Mourvedre	140 Ruggeri
Perieto_2010	-0.19217	149.511		Mourvedre	140 Ruggeri
Perieto_2010	-0.21168	130.448		Mourvedre	140 Ruggeri
Perieto_2010	-0.222329	223.652		Mourvedre	140 Ruggeri
Perieto_2010	-0.213155	347.023		Mourvedre	140 Ruggeri
Perieto_2010	-0.238492	255.932		Mourvedre	140 Ruggeri
Perieto_2010	-0.226235	286.885		Mourvedre	140 Ruggeri
Perieto_2010	-0.263596	173.095		Mourvedre	140 Ruggeri
Perieto_2010	-0.285307	129.819		Mourvedre	140 Ruggeri
Perieto_2010	-0.273603	221.834		Mourvedre	140 Ruggeri
Perieto_2010	-0.307425	152.754		Mourvedre	140 Ruggeri
Perieto_2010	-0.306212	74.7316		Mourvedre	140 Ruggeri
Perieto_2010	-0.283849	262.123		Mourvedre	140 Ruggeri
Perieto_2010	-0.327833	115.315		Mourvedre	140 Ruggeri
Perieto_2010	-0.331577	184.297		Mourvedre	140 Ruggeri
Perieto_2010	-0.372291	153.343		Mourvedre	140 Ruggeri
Perieto_2010	-0.385834	76.7951		Mourvedre	140 Ruggeri
Perieto_2010	-0.364228	35.7204		Mourvedre	140 Ruggeri
Perieto_2010	-0.381327	236.475		Mourvedre	140 Ruggeri
Perieto_2010	-0.420585	189.898		Mourvedre	140 Ruggeri
Perieto_2010	-0.423538	152.459		Mourvedre	140 Ruggeri
Perieto_2010	-0.427599	75.8125		Mourvedre	140 Ruggeri
Perieto_2010	-0.421092	37.4892		Mourvedre	140 Ruggeri
Perieto_2010	-0.480353	155.997		Mourvedre	140 Ruggeri
Perieto_2010	-0.506613	52.1829		Mourvedre	140 Ruggeri
Perieto_2010	-0.543857	56.9456		Mourvedre	140 Ruggeri
Perieto_2010	-0.598251	79.0552		Mourvedre	140 Ruggeri
Perieto_2010	-0.597756	29.3529		Mourvedre	140 Ruggeri
Perieto_2010	-0.619499	65.5929		Mourvedre	140 Ruggeri
Perieto_2010	-0.669069	124.159		Mourvedre	140 Ruggeri
Perieto_2010	-0.678259	67.4108		Mourvedre	140 Ruggeri
Perieto_2010	-0.682415	54.5873		Mourvedre	140 Ruggeri
Perieto_2010	-0.750815	50.9515		Mourvedre	140 Ruggeri
Perieto_2010	-0.768557	27.3188		Mourvedre	140 Ruggeri
Perieto_2010	-0.819232	46.7261		Mourvedre	140 Ruggeri
Perieto_2010	-0.87577	60.041		Mourvedre	140 Ruggeri
Perieto_2010	-0.99046	29.5298		Mourvedre	140 Ruggeri
Perieto_2010	-1.05885	26.3853		Mourvedre	140 Ruggeri
Perieto_2010	-1.32953			Mourvedre	140 Ruggeri
Perieto_2010	-0.391744	90.3509		Mourvedre	140 Ruggeri
Perieto_2010	-0.459437	92.1053		Mourvedre	140 Ruggeri
Perieto_2010	-0.481671	104.386		Mourvedre	140 Ruggeri
Perieto_2010	-0.583135	109.649		Mourvedre	140 Ruggeri
Perieto_2010	-0.537429	128.947		Mourvedre	140 Ruggeri
Perieto_2010	-0.384812	135.965		Mourvedre	140 Ruggeri
Perieto_2010	-0.301422	90.3509		Mourvedre	140 Ruggeri
Perieto_2010	-0.312217	107.895		Mourvedre	140 Ruggeri
Perieto_2010	-0.175347	157.018		Mourvedre	140 Ruggeri
Perieto_2010	-0.220161	169.298		Mourvedre	140 Ruggeri
Perieto_2010	-0.298649	188.596		Mourvedre	140 Ruggeri
Perieto_2010	-0.0550651	218.421		Mourvedre	140 Ruggeri
Perieto_2010	-0.0555603	200.877		Mourvedre	140 Ruggeri
Perieto_2010	-0.128601	213.158		Mourvedre	140 Ruggeri
Perieto_2010	-0.0934423	258.772		Mourvedre	140 Ruggeri
Perieto_2010	-0.0751698	306.14		Mourvedre	140 Ruggeri
Perieto_2010	-0.149102	286.842		Mourvedre	140 Ruggeri
Perieto_2010	-0.166928	255.263		Mourvedre	140 Ruggeri
Perieto_2010	-0.195204	253.509		Mourvedre	140 Ruggeri
Perieto_2010	-0.195897	228.947		Mourvedre	140 Ruggeri
Perieto_2010	-0.680044	76.3158		Mourvedre	140 Ruggeri
Perieto_2010	-0.611955	88.5965		Mourvedre	140 Ruggeri
Perieto_2010	-0.504252	104.386		Mourvedre	140 Ruggeri
Perieto_2010	-0.810972	37.7193		Mourvedre	140 Ruggeri
Perieto_2010	-0.737585	37.7193		Mourvedre	140 Ruggeri
Perieto_2010	-0.958142	23.6842		Mourvedre	140 Ruggeri
Perieto_2010	-0.832859	62.2807		Mourvedre	140 Ruggeri
Perieto_2010	-0.0883188	169.102		Ekigalna	140 Ruggeri
Perieto_2010	-0.151178	122.929		Ekigalna	140 Ruggeri
Perieto_2010	-0.162607	240.991		Ekigalna	140 Ruggeri
Perieto_2010	-0.185465	208.261		Ekigalna	140 Ruggeri
Perieto_2010	-0.168321	333.92		Ekigalna	140 Ruggeri
Perieto_2010	-0.174036	73.5424		Ekigalna	140 Ruggeri
Perieto_2010	-0.17975	314.633		Ekigalna	140 Ruggeri
Perieto_2010	-0.17975	272.552		Ekigalna	140 Ruggeri
Perieto_2010	-0.223561	154.198		Ekigalna	140 Ruggeri
Perieto_2010	-0.211752	114.279		Ekigalna	140 Ruggeri
Perieto_2010	-0.236895	215.859		Ekigalna	140 Ruggeri
Perieto_2010	-0.248324	319.893		Ekigalna	140 Ruggeri
Perieto_2010	-0.265468	272.552		Ekigalna	140 Ruggeri
Perieto_2010	-0.276897	150.253		Ekigalna	140 Ruggeri
Perieto_2010	-0.288325	123.368		Ekigalna	140 Ruggeri
Perieto_2010	-0.311183	82.3093		Ekigalna	140 Ruggeri
Perieto_2010	-0.352817	130.878		Ekigalna	140 Ruggeri
Perieto_2010	-0.387376	110.695		Ekigalna	140 Ruggeri
Perieto_2010	-0.402615	78.6565		Ekigalna	140 Ruggeri
Perieto_2010	-0.422044	61.5609		Ekigalna	140 Ruggeri
Perieto_2010	-0.427378	146.892		Ekigalna	140 Ruggeri
Perieto_2010	-0.465474	83.8679		Ekigalna	140 Ruggeri
Perieto_2010	-0.461665	113.578		Ekigalna	140 Ruggeri
Perieto_2010	-0.476903	58.6386		Ekigalna	140 Ruggeri
Perieto_2010	-0.518047	39.3514		Ekigalna	140 Ruggeri
Perieto_2010	-0.579764	84.9394		Ekigalna	140 Ruggeri
Perieto_2010	-0.614051	28.8311		Ekigalna	140 Ruggeri
Perieto_2010	-0.684257	38.3495		Ekigalna	140 Ruggeri
Perieto_2010	-0.962634	22.4994		Ekigalna	140 Ruggeri
Perieto_2010	-1.02295	22.7916		Ekigalna	140 Ruggeri
Perieto_2010	-0.175709	124.783		Ekigalna	140 Ruggeri
Perieto_2010	-0.249393	112.609		Ekigalna	140 Ruggeri
Perieto_2010	-0.470445	93.4783		Ekigalna	140 Ruggeri
Perieto_2010	-0.374089	142.174		Ekigalna	140 Ruggeri
Perieto_2010	-0.107692	223.913		Ekigalna	140 Ruggeri
Perieto_2010	-0.1417	317.826		Ekigalna	140 Ruggeri
Perieto_2010	-0.872874	32.6087		Ekigalna	140 Ruggeri
Perieto_2010	-0.997571	29.1304		Ekigalna	140 Ruggeri
Perieto_2010	-1.03725	30.8696		Ekigalna	140 Ruggeri
Perieto_2010	-1.00324	22.1739		Ekigalna	140 Ruggeri
Perieto_2010	-0.368421	83.0435		Ekigalna	140 Ruggeri
Perieto_2010	-0.323077	119.565		Ekigalna	140 Ruggeri
Perieto_2010	-0.266397	130		Ekigalna	140 Ruggeri
Perieto_2010	-0.277733	154.348		Ekigalna	140 Ruggeri
Perieto_2010	-0.436437	121.304		Ekigalna	140 Ruggeri
Perieto_2010	-0.391093	136.957		Ekigalna	140 Ruggeri
Perieto_2010	-0.317409	136.957		Ekigalna	140 Ruggeri
Perieto_2010	-0.408097	114.348		Ekigalna	140 Ruggeri
Perieto_2010	-0.436437	103.913		Ekigalna	140 Ruggeri
Perieto_2010	-0.459109	44.7826		Ekigalna	140 Ruggeri
Perieto_2010	-0.187045	98.6957		Ekigalna	140 Ruggeri
Perieto_2010	-0.187045	260.435		Ekigalna	140 Ruggeri
Perieto_2010	-0.109295		17.8079	Syrah	140 Ruggeri
Perieto_2010	-0.109295		19.098	Syrah	140 Ruggeri
Perieto_2010	-0.0978812		15.3313	Syrah	140 Ruggeri
Perieto_2010	-0.160656		19.3926	Syrah	140 Ruggeri
Perieto_2010	-0.251149		14.1793	Syrah	140 Ruggeri
Perieto_2010	-0.246257		13.0007	Syrah	140 Ruggeri
Perieto_2010	-0.257671		17.5951	Syrah	140 Ruggeri
Perieto_2010	-0.299521		16.5095	Syrah	140 Ruggeri
Perieto_2010	-0.31963		13.6134	Syrah	140 Ruggeri
Perieto_2010	-0.326152		19.9716	Syrah	140 Ruggeri
Perieto_2010	-0.329957		7.62292	Syrah	140 Ruggeri
Perieto_2010	-0.348979		15.3573	Syrah	140 Ruggeri
Perieto_2010	-0.331859		4.95342	Syrah	140 Ruggeri
Perieto_2010	-0.380367		10.8183	Syrah	140 Ruggeri
Perieto_2010	-0.394633		8.13478	Syrah	140 Ruggeri
Perieto_2010	-0.406047		14.847	Syrah	140 Ruggeri
Perieto_2010	-0.440288		11.2304	Syrah	140 Ruggeri
Perieto_2010	-0.44257		6.24125	Syrah	140 Ruggeri
Perieto_2010	-0.483659		9.85948	Syrah	140 Ruggeri
Perieto_2010	-0.474528		7.12653	Syrah	140 Ruggeri
Perieto_2010	-0.463115		14.4933	Syrah	140 Ruggeri
Perieto_2010	-0.508769		9.19318	Syrah	140 Ruggeri
Perieto_2010	-0.525889		8.50243	Syrah	140 Ruggeri
Perieto_2010	-0.534449		6.17646	Syrah	140 Ruggeri
Perieto_2010	-0.537303		12.4406	Syrah	140 Ruggeri
Perieto_2010	-0.565837		13.3376	Syrah	140 Ruggeri
Perieto_2010	-0.56869		8.89336	Syrah	140 Ruggeri
Perieto_2010	-0.594371		3.51871	Syrah	140 Ruggeri
Perieto_2010	-0.626165		8.11782	Syrah	140 Ruggeri
Perieto_2010	-0.626709		5.84025	Syrah	140 Ruggeri
Perieto_2010	-0.677689		7.04014	Syrah	140 Ruggeri
Perieto_2010	-0.694239		5.27851	Syrah	140 Ruggeri
Perieto_2010	-0.739893		9.07754	Syrah	140 Ruggeri
Perieto_2010	-0.740844		4.73013	Syrah	140 Ruggeri
Perieto_2010	-0.805521		9.86539	Syrah	140 Ruggeri
Perieto_2010	-0.882155		5.72918	Syrah	140 Ruggeri
Perieto_2010	-0.862589		3.69515	Syrah	140 Ruggeri
Perieto_2010	-0.89683		7.36656	Syrah	140 Ruggeri
Perieto_2010	-0.948191		4.9493	Syrah	140 Ruggeri
Perieto_2010	-0.965311		10.7721	Syrah	140 Ruggeri
Perieto_2010	-1.02238		3.08057	Syrah	140 Ruggeri
Perieto_2010	-1.25636		6.36408	Syrah	140 Ruggeri
Perieto_2010	-1.39332			Syrah	140 Ruggeri
Perieto_2010	-0.381132		12.5251	Syrah	140 Ruggeri
Perieto_2010	-0.437736		12.0855	Syrah	140 Ruggeri
Perieto_2010	-0.324528		10.2132	Syrah	140 Ruggeri
Perieto_2010	-0.307547		10.212	Syrah	140 Ruggeri
Perieto_2010	-0.522642		6.94384	Syrah	140 Ruggeri
Perieto_2010	-0.471698		8.18268	Syrah	140 Ruggeri
Perieto_2010	-0.443396		7.91431	Syrah	140 Ruggeri
Perieto_2010	-0.522642		9.60656	Syrah	140 Ruggeri
Perieto_2010	-0.573585		9.2553	Syrah	140 Ruggeri
Perieto_2010	-0.635849		11.5676	Syrah	140 Ruggeri
Perieto_2010	-0.624528		12.0106	Syrah	140 Ruggeri
Perieto_2010	-0.65283		10.77	Syrah	140 Ruggeri
Perieto_2010	-0.5		5.87708	Syrah	140 Ruggeri
Perieto_2010	-0.432075		5.51703	Syrah	140 Ruggeri
Perieto_2010	-0.709434		6.07008	Syrah	140 Ruggeri
Perieto_2010	-0.65283		6.50969	Syrah	140 Ruggeri
Perieto_2010	-0.579245		5.79418	Syrah	140 Ruggeri
Perieto_2010	-0.624528		3.75611	Syrah	140 Ruggeri
Perieto_2010	-0.579245		3.84152	Syrah	140 Ruggeri
Perieto_2010	-0.590566		3.30981	Syrah	140 Ruggeri
Perieto_2010	-0.720755		3.23069	Syrah	140 Ruggeri
Perieto_2010	-1.21321		3.35587	Syrah	140 Ruggeri
Perieto_2010	-1.0717		7.87203	Syrah	140 Ruggeri
Perieto_2010	-0.20566		16.95	Syrah	140 Ruggeri
Perieto_2010	-0.177358		17.2142	Syrah	140 Ruggeri
Perieto_2010	-0.171698		18.7226	Syrah	140 Ruggeri
Perieto_2010	-0.222642		18.6376	Syrah	140 Ruggeri
Perieto_2010	-0.273585		18.1976	Syrah	140 Ruggeri
Perieto_2010	-0.313208		17.668	Syrah	140 Ruggeri
Perieto_2010	-0.0867925		17.8288	Syrah	140 Ruggeri
Perieto_2010	-0.137736		19.6077	Syrah	140 Ruggeri
Perieto_2010	-0.267925		19.7061	Syrah	140 Ruggeri
Perieto_2010	-0.279245		20.2394	Syrah	140 Ruggeri
Perieto_2010	-0.120755		14.7248	Syrah	140 Ruggeri
Perieto_2010	-0.126415		15.9678	Syrah	140 Ruggeri
Perieto_2010	-0.129632		16.3391	Marselan	140 Ruggeri
Perieto_2010	-0.117845		12.8934	Marselan	140 Ruggeri
Perieto_2010	-0.158219		15.0343	Marselan	140 Ruggeri
Perieto_2010	-0.164107		17.8226	Marselan	140 Ruggeri
Perieto_2010	-0.192397		15.7214	Marselan	140 Ruggeri
Perieto_2010	-0.204746		18.5106	Marselan	140 Ruggeri
Perieto_2010	-0.204447		17.7099	Marselan	140 Ruggeri
Perieto_2010	-0.234813		13.2417	Marselan	140 Ruggeri
Perieto_2010	-0.237259		14.7435	Marselan	140 Ruggeri
Perieto_2010	-0.252105		16.6494	Marselan	140 Ruggeri
Perieto_2010	-0.258634		11.4315	Marselan	140 Ruggeri
Perieto_2010	-0.322777		16.6598	Marselan	140 Ruggeri
Perieto_2010	-0.354473		10.7092	Marselan	140 Ruggeri
Perieto_2010	-0.399124		14.2098	Marselan	140 Ruggeri
Perieto_2010	-0.389613		6.40973	Marselan	140 Ruggeri
Perieto_2010	-0.36947		5.45788	Marselan	140 Ruggeri
Perieto_2010	-0.430111		10.3951	Marselan	140 Ruggeri
Perieto_2010	-0.438007		7.3183	Marselan	140 Ruggeri
Perieto_2010	-0.486004		14.7267	Marselan	140 Ruggeri
Perieto_2010	-0.485405		13.1254	Marselan	140 Ruggeri
Perieto_2010	-0.571213		10.7756	Marselan	140 Ruggeri
Perieto_2010	-0.59542		4.95736	Marselan	140 Ruggeri
Perieto_2010	-0.656082		15.9971	Marselan	140 Ruggeri
Perieto_2010	-0.66586		11.9065	Marselan	140 Ruggeri
Perieto_2010	-0.70448		9.3546	Marselan	140 Ruggeri
Perieto_2010	-0.771751		7.82996	Marselan	140 Ruggeri
Perieto_2010	-0.951108		3.67529	Marselan	140 Ruggeri
Perieto_2010	-0.935045		6.0748	Marselan	140 Ruggeri
Perieto_2010	-1.02042		2.55867	Marselan	140 Ruggeri
Perieto_2010	-1.23314		1.95242	Marselan	140 Ruggeri
Perieto_2010	-1.28365		0.966475	Marselan	140 Ruggeri
Perieto_2010	-0.686558		5.92182	Marselan	140 Ruggeri
Perieto_2010	-0.809599		5.05756	Marselan	140 Ruggeri
Perieto_2010	-0.871186		4.80191	Marselan	140 Ruggeri
Perieto_2010	-0.665512		9.62461	Marselan	140 Ruggeri
Perieto_2010	-0.648491		9.09269	Marselan	140 Ruggeri
Perieto_2010	-0.563945		7.9332	Marselan	140 Ruggeri
Perieto_2010	-0.380274		11.6121	Marselan	140 Ruggeri
Perieto_2010	-0.313211		12.2199	Marselan	140 Ruggeri
Perieto_2010	-0.37427		10.5524	Marselan	140 Ruggeri
Perieto_2010	-0.457958		9.41762	Marselan	140 Ruggeri
Perieto_2010	-0.357546		10.8146	Marselan	140 Ruggeri
Perieto_2010	-0.26792		11.0661	Marselan	140 Ruggeri
Perieto_2010	-0.413591		10.7346	Marselan	140 Ruggeri
Perieto_2010	-0.458453		10.7412	Marselan	140 Ruggeri
Perieto_2010	-0.531453		11.0167	Marselan	140 Ruggeri
Perieto_2010	-0.542834		11.4595	Marselan	140 Ruggeri
Perieto_2010	-0.341382		12.5769	Marselan	140 Ruggeri
Perieto_2010	-0.234933		12.826	Marselan	140 Ruggeri
Perieto_2010	-0.197031		16.4381	Marselan	140 Ruggeri
Perieto_2010	-0.17526		18.1996	Marselan	140 Ruggeri
Perieto_2010	-0.118654		16.7795	Marselan	140 Ruggeri
Perieto_2010	-0.119		15.8626	Grenache	140 Ruggeri
Perieto_2010	-0.138563		17.0509	Grenache	140 Ruggeri
Perieto_2010	-0.168659		14.5124	Grenache	140 Ruggeri
Perieto_2010	-0.192344		15.7336	Grenache	140 Ruggeri
Perieto_2010	-0.205465		17.0704	Grenache	140 Ruggeri
Perieto_2010	-0.214945		11.8268	Grenache	140 Ruggeri
Perieto_2010	-0.18573		10.3866	Grenache	140 Ruggeri
Perieto_2010	-0.235704		13.6478	Grenache	140 Ruggeri
Perieto_2010	-0.238403		18.2481	Grenache	140 Ruggeri
Perieto_2010	-0.244747		14.8154	Grenache	140 Ruggeri
Perieto_2010	-0.207368		6.9659	Grenache	140 Ruggeri
Perieto_2010	-0.2623		15.7426	Grenache	140 Ruggeri
Perieto_2010	-0.283887		12.1869	Grenache	140 Ruggeri
Perieto_2010	-0.290281		13.9273	Grenache	140 Ruggeri
Perieto_2010	-0.312821		12.8846	Grenache	140 Ruggeri
Perieto_2010	-0.314172		16.4477	Grenache	140 Ruggeri
Perieto_2010	-0.377949		11.8268	Grenache	140 Ruggeri
Perieto_2010	-0.383876		8.73624	Grenache	140 Ruggeri
Perieto_2010	-0.415981		12.757	Grenache	140 Ruggeri
Perieto_2010	-0.428243		14.8514	Grenache	140 Ruggeri
Perieto_2010	-0.44298		11.3768	Grenache	140 Ruggeri
Perieto_2010	-0.459417		6.33577	Grenache	140 Ruggeri
Perieto_2010	-0.485276		3.96531	Grenache	140 Ruggeri
Perieto_2010	-0.489121		14.1073	Grenache	140 Ruggeri
Perieto_2010	-0.473206		12.457	Grenache	140 Ruggeri
Perieto_2010	-0.505549		7.02591	Grenache	140 Ruggeri
Perieto_2010	-0.493649		5.88569	Grenache	140 Ruggeri
Perieto_2010	-0.52987		10.6791	Grenache	140 Ruggeri
Perieto_2010	-0.644503		3.00512	Grenache	140 Ruggeri
Perieto_2010	-0.655254		8.67623	Grenache	140 Ruggeri
Perieto_2010	-0.690092		2.26248	Grenache	140 Ruggeri
Perieto_2010	-0.758941		9.93648	Grenache	140 Ruggeri
Perieto_2010	-0.832081		6.24576	Grenache	140 Ruggeri
Perieto_2010	-0.923857		6.33577	Grenache	140 Ruggeri
Perieto_2010	-1.05379		1.20477	Grenache	140 Ruggeri
Perieto_2010	-1.12247		0.880708	Grenache	140 Ruggeri
Perieto_2010	-1.39775		1.02474	Grenache	140 Ruggeri
Perieto_2010	-1.42744			Grenache	140 Ruggeri
Perieto_2010	-0.478334		7.91071	Grenache	140 Ruggeri
Perieto_2010	-0.500846		7.28571	Grenache	140 Ruggeri
Perieto_2010	-0.563473		7.46429	Grenache	140 Ruggeri
Perieto_2010	-0.671598		7.64286	Grenache	140 Ruggeri
Perieto_2010	-0.711307		7.375	Grenache	140 Ruggeri
Perieto_2010	-0.65413		6.57143	Grenache	140 Ruggeri
Perieto_2010	-0.643196		7.73214	Grenache	140 Ruggeri
Perieto_2010	-0.744414		4.69643	Grenache	140 Ruggeri
Perieto_2010	-0.456195		9.51786	Grenache	140 Ruggeri
Perieto_2010	-0.342891		10.6786	Grenache	140 Ruggeri
Perieto_2010	-0.343466		12.1964	Grenache	140 Ruggeri
Perieto_2010	-0.213135		13.4464	Grenache	140 Ruggeri
Perieto_2010	-0.242079		14.7857	Grenache	140 Ruggeri
Perieto_2010	-0.163135		16.5714	Grenache	140 Ruggeri
Perieto_2010	-0.209005		17.5536	Grenache	140 Ruggeri
Perieto_2010	-0.253961		16.125	Grenache	140 Ruggeri
Perieto_2010	-0.112288		17.4643	Grenache	140 Ruggeri
Perieto_2010	-0.236662		15.5	Grenache	140 Ruggeri
Perieto_2010	-0.24174		13.8929	Grenache	140 Ruggeri
Perieto_2010	-0.415437		7.01786	Grenache	140 Ruggeri
Perieto_2010	-0.466926		7.82143	Grenache	140 Ruggeri
Perieto_2010	-0.494787		6.30357	Grenache	140 Ruggeri
Perieto_2010	-0.495295		7.64286	Grenache	140 Ruggeri
Perieto_2010	-0.766486		2.91071	Grenache	140 Ruggeri
Perieto_2010	-0.896649		1.21429	Grenache	140 Ruggeri
Perieto_2010	-0.0769763		17.1062	Mourvedre	140 Ruggeri
Perieto_2010	-0.11013		18.2696	Mourvedre	140 Ruggeri
Perieto_2010	-0.129152		16.1183	Mourvedre	140 Ruggeri
Perieto_2010	-0.106325		13.619	Mourvedre	140 Ruggeri
Perieto_2010	-0.153882		16.8711	Mourvedre	140 Ruggeri
Perieto_2010	-0.157686		9.87945	Mourvedre	140 Ruggeri
Perieto_2010	-0.163393		18.7758	Mourvedre	140 Ruggeri
Perieto_2010	-0.189074		13.1178	Mourvedre	140 Ruggeri
Perieto_2010	-0.202525		15.3415	Mourvedre	140 Ruggeri
Perieto_2010	-0.203341		14.3544	Mourvedre	140 Ruggeri
Perieto_2010	-0.213613		17.6078	Mourvedre	140 Ruggeri
Perieto_2010	-0.214754		16.3565	Mourvedre	140 Ruggeri
Perieto_2010	-0.26992		12.3466	Mourvedre	140 Ruggeri
Perieto_2010	-0.271822		18.7377	Mourvedre	140 Ruggeri
Perieto_2010	-0.285138		16.8763	Mourvedre	140 Ruggeri
Perieto_2010	-0.277529		16.1268	Mourvedre	140 Ruggeri
Perieto_2010	-0.300356		10.2139	Mourvedre	140 Ruggeri
Perieto_2010	-0.323183		7.32414	Mourvedre	140 Ruggeri
Perieto_2010	-0.334596		11.4316	Mourvedre	140 Ruggeri
Perieto_2010	-0.340303		12.2663	Mourvedre	140 Ruggeri
Perieto_2010	-0.34601		13.8712	Mourvedre	140 Ruggeri
Perieto_2010	-0.34601		8.6352	Mourvedre	140 Ruggeri
Perieto_2010	-0.374544		6.26262	Mourvedre	140 Ruggeri
Perieto_2010	-0.368837		17.0201	Mourvedre	140 Ruggeri
Perieto_2010	-0.368837			Mourvedre	140 Ruggeri
Perieto_2010	-0.399817		11.471	Mourvedre	140 Ruggeri
Perieto_2010	-0.421013		7.86018	Mourvedre	140 Ruggeri
Perieto_2010	-0.428758		14.7952	Mourvedre	140 Ruggeri
Perieto_2010	-0.44683		10.173	Mourvedre	140 Ruggeri
Perieto_2010	-0.46395		14.0425	Mourvedre	140 Ruggeri
Perieto_2010	-0.437318		12.6942	Mourvedre	140 Ruggeri
Perieto_2010	-0.448732		11.7032	Mourvedre	140 Ruggeri
Perieto_2010	-0.477266		9.22055	Mourvedre	140 Ruggeri
Perieto_2010	-0.448732		3.51156	Mourvedre	140 Ruggeri
Perieto_2010	-0.494386		10.0794	Mourvedre	140 Ruggeri
Perieto_2010	-0.5058		13.9494	Mourvedre	140 Ruggeri
Perieto_2010	-0.545747		8.51532	Mourvedre	140 Ruggeri
Perieto_2010	-0.534333		5.39556	Mourvedre	140 Ruggeri
Perieto_2010	-0.545747		11.2459	Mourvedre	140 Ruggeri
Perieto_2010	-0.574281		10.1635	Mourvedre	140 Ruggeri
Perieto_2010	-0.574281		13.0441	Mourvedre	140 Ruggeri
Perieto_2010	-0.619935		7.7634	Mourvedre	140 Ruggeri
Perieto_2010	-0.606239		1.41143	Mourvedre	140 Ruggeri
Perieto_2010	-0.654176		12.8581	Mourvedre	140 Ruggeri
Perieto_2010	-0.659882		8.71687	Mourvedre	140 Ruggeri
Perieto_2010	-0.665589		3.13535	Mourvedre	140 Ruggeri
Perieto_2010	-0.694123		10.7847	Mourvedre	140 Ruggeri
Perieto_2010	-0.751191		5.67948	Mourvedre	140 Ruggeri
Perieto_2010	-0.785431		4.43169	Mourvedre	140 Ruggeri
Perieto_2010	-0.774018		0.966865	Mourvedre	140 Ruggeri
Perieto_2010	-0.825379		5.09385	Mourvedre	140 Ruggeri
Perieto_2010	-0.825379		12.3053	Mourvedre	140 Ruggeri
Perieto_2010	-0.85962		5.73143	Mourvedre	140 Ruggeri
Perieto_2010	-0.888153		4.169	Mourvedre	140 Ruggeri
Perieto_2010	-0.993321		2.15078	Mourvedre	140 Ruggeri
Perieto_2010	-0.990875		0.59066	Mourvedre	140 Ruggeri
Perieto_2010	-1.03995		2.65741	Mourvedre	140 Ruggeri
Perieto_2010	-1.10691		1.00211	Mourvedre	140 Ruggeri
Perieto_2010	-0.698113		7.59063	Mourvedre	140 Ruggeri
Perieto_2010	-0.686792		5.09148	Mourvedre	140 Ruggeri
Perieto_2010	-0.233962		10.8395	Mourvedre	140 Ruggeri
Perieto_2010	-0.454717		8.94803	Mourvedre	140 Ruggeri
Perieto_2010	-0.415094		10.0224	Mourvedre	140 Ruggeri
Perieto_2010	-0.267925		14.7655	Mourvedre	140 Ruggeri
Perieto_2010	-0.760377		10.2646	Mourvedre	140 Ruggeri
Perieto_2010	-0.132663		16.3762	Ekigalna	140 Ruggeri
Perieto_2010	-0.161854		18.1162	Ekigalna	140 Ruggeri
Perieto_2010	-0.154754		14.4249	Ekigalna	140 Ruggeri
Perieto_2010	-0.170857		11.7283	Ekigalna	140 Ruggeri
Perieto_2010	-0.158933		10.377	Ekigalna	140 Ruggeri
Perieto_2010	-0.189654		16.1719	Ekigalna	140 Ruggeri
Perieto_2010	-0.200013		13.3763	Ekigalna	140 Ruggeri
Perieto_2010	-0.191797			Ekigalna	140 Ruggeri
Perieto_2010	-0.191428			Ekigalna	140 Ruggeri
Perieto_2010	-0.221572		15.0576	Ekigalna	140 Ruggeri
Perieto_2010	-0.22174		10.4614	Ekigalna	140 Ruggeri
Perieto_2010	-0.236224		18.6	Ekigalna	140 Ruggeri
Perieto_2010	-0.260749		12.2953	Ekigalna	140 Ruggeri
Perieto_2010	-0.264271		17.308	Ekigalna	140 Ruggeri
Perieto_2010	-0.289503		13.5996	Ekigalna	140 Ruggeri
Perieto_2010	-0.302532		10.6799	Ekigalna	140 Ruggeri
Perieto_2010	-0.296698		12.5019	Ekigalna	140 Ruggeri
Perieto_2010	-0.333892			Ekigalna	140 Ruggeri
Perieto_2010	-0.364021		9.43281	Ekigalna	140 Ruggeri
Perieto_2010	-0.354726		7.48629	Ekigalna	140 Ruggeri
Perieto_2010	-0.342754		13.566	Ekigalna	140 Ruggeri
Perieto_2010	-0.363043		10.6233	Ekigalna	140 Ruggeri
Perieto_2010	-0.404981		12.1159	Ekigalna	140 Ruggeri
Perieto_2010	-0.429045		8.91263	Ekigalna	140 Ruggeri
Perieto_2010	-0.423116		7.24404	Ekigalna	140 Ruggeri
Perieto_2010	-0.434158		13.8202	Ekigalna	140 Ruggeri
Perieto_2010	-0.457759		5.7885	Ekigalna	140 Ruggeri
Perieto_2010	-0.495391		7.5755	Ekigalna	140 Ruggeri
Perieto_2010	-0.483623		8.79636	Ekigalna	140 Ruggeri
Perieto_2010	-0.518159		4.53864	Ekigalna	140 Ruggeri
Perieto_2010	-0.562587		6.32937	Ekigalna	140 Ruggeri
Perieto_2010	-0.630658		5.24204	Ekigalna	140 Ruggeri
Perieto_2010	-0.629662		2.60301	Ekigalna	140 Ruggeri
Perieto_2010	-0.664489		4.15722	Ekigalna	140 Ruggeri
Perieto_2010	-0.721471		3.93063	Ekigalna	140 Ruggeri
Perieto_2010	-0.746765		2.90575	Ekigalna	140 Ruggeri
Perieto_2010	-0.81233		2.73784	Ekigalna	140 Ruggeri
Perieto_2010	-0.880485		1.8729	Ekigalna	140 Ruggeri
Perieto_2010	-0.942969		1.10326	Ekigalna	140 Ruggeri
Perieto_2010	-1.04561		0.88221	Ekigalna	140 Ruggeri
De Souza C.R. et al, 2005	-0.177477	300		Moscatel	1103 Paulsen
De Souza C.R. et al, 2005	-0.173829	295		Moscatel	1103 Paulsen
De Souza C.R. et al, 2005	-0.193724	303.333		Moscatel	1103 Paulsen
De Souza C.R. et al, 2005	-0.184324	260		Moscatel	1103 Paulsen
De Souza C.R. et al, 2005	-0.176592	201.667		Moscatel	1103 Paulsen
De Souza C.R. et al, 2005	-0.216111	188.333		Moscatel	1103 Paulsen
De Souza C.R. et al, 2005	-0.269339	296.667		Moscatel	1103 Paulsen
De Souza C.R. et al, 2005	-0.245811	285		Moscatel	1103 Paulsen
De Souza C.R. et al, 2005	-0.230045	335		Moscatel	1103 Paulsen
De Souza C.R. et al, 2005	-0.262192	303.333		Moscatel	1103 Paulsen
De Souza C.R. et al, 2005	-0.226231	311.667		Moscatel	1103 Paulsen
De Souza C.R. et al, 2005	-0.289459	330		Moscatel	1103 Paulsen
De Souza C.R. et al, 2005	-0.303604	300		Moscatel	1103 Paulsen
De Souza C.R. et al, 2005	-0.30985	193.333		Moscatel	1103 Paulsen
De Souza C.R. et al, 2005	-0.322643	213.333		Moscatel	1103 Paulsen
De Souza C.R. et al, 2005	-0.346532	265		Moscatel	1103 Paulsen
De Souza C.R. et al, 2005	-0.371637	251.667		Moscatel	1103 Paulsen
De Souza C.R. et al, 2005	-0.367568	200		Moscatel	1103 Paulsen
De Souza C.R. et al, 2005	-0.365691	191.667		Moscatel	1103 Paulsen
De Souza C.R. et al, 2005	-0.372417	138.333		Moscatel	1103 Paulsen
De Souza C.R. et al, 2005	-0.334174	93.3333		Moscatel	1103 Paulsen
De Souza C.R. et al, 2005	-0.429715	98.3333		Moscatel	1103 Paulsen
De Souza C.R. et al, 2005	-0.487823	148.333		Moscatel	1103 Paulsen
De Souza C.R. et al, 2005	-0.607853	71.6667		Moscatel	1103 Paulsen
De Souza C.R. et al, 2005	-0.669715	138.333		Moscatel	1103 Paulsen
De Souza C.R. et al, 2005	-0.603318	168.333		Moscatel	1103 Paulsen
De Souza C.R. et al, 2005	-0.517327	223.333		Moscatel	1103 Paulsen
De Souza C.R. et al, 2005	-0.469264	288.333		Moscatel	1103 Paulsen
De Souza C.R. et al, 2005	-0.467177	256.667		Moscatel	1103 Paulsen
De Souza C.R. et al, 2005	-0.42045	270		Moscatel	1103 Paulsen
De Souza C.R. et al, 2005	-0.189212		15.6359	Moscatel	1103 Paulsen
De Souza C.R. et al, 2005	-0.192531		14.707	Moscatel	1103 Paulsen
De Souza C.R. et al, 2005	-0.209959		15.644	Moscatel	1103 Paulsen
De Souza C.R. et al, 2005	-0.216598		15.4915	Moscatel	1103 Paulsen
De Souza C.R. et al, 2005	-0.19834		13.779	Moscatel	1103 Paulsen
De Souza C.R. et al, 2005	-0.219087		12.0816	Moscatel	1103 Paulsen
De Souza C.R. et al, 2005	-0.226556		11.3868	Moscatel	1103 Paulsen
De Souza C.R. et al, 2005	-0.234855		14.3358	Moscatel	1103 Paulsen
De Souza C.R. et al, 2005	-0.225726		15.5725	Moscatel	1103 Paulsen
De Souza C.R. et al, 2005	-0.240664		15.9659	Moscatel	1103 Paulsen
De Souza C.R. et al, 2005	-0.253942		15.3509	Moscatel	1103 Paulsen
De Souza C.R. et al, 2005	-0.26888		14.1164	Moscatel	1103 Paulsen
De Souza C.R. et al, 2005	-0.282158		15.2843	Moscatel	1103 Paulsen
De Souza C.R. et al, 2005	-0.248133		11.0851	Moscatel	1103 Paulsen
De Souza C.R. et al, 2005	-0.258091		10.7014	Moscatel	1103 Paulsen
De Souza C.R. et al, 2005	-0.26473		6.9055	Moscatel	1103 Paulsen
De Souza C.R. et al, 2005	-0.286307		10.4798	Moscatel	1103 Paulsen
De Souza C.R. et al, 2005	-0.280498		11.5628	Moscatel	1103 Paulsen
De Souza C.R. et al, 2005	-0.327801		16.3098	Moscatel	1103 Paulsen
De Souza C.R. et al, 2005	-0.33195		12.3579	Moscatel	1103 Paulsen
De Souza C.R. et al, 2005	-0.309544		11.7291	Moscatel	1103 Paulsen
De Souza C.R. et al, 2005	-0.302075		12.2688	Moscatel	1103 Paulsen
De Souza C.R. et al, 2005	-0.304564		9.78915	Moscatel	1103 Paulsen
De Souza C.R. et al, 2005	-0.312863		6.14896	Moscatel	1103 Paulsen
De Souza C.R. et al, 2005	-0.343568		8.17636	Moscatel	1103 Paulsen
De Souza C.R. et al, 2005	-0.347718		11.8989	Moscatel	1103 Paulsen
De Souza C.R. et al, 2005	-0.4		5.2525	Moscatel	1103 Paulsen
De Souza C.R. et al, 2005	-0.405809		9.36328	Moscatel	1103 Paulsen
De Souza C.R. et al, 2005	-0.436515		6.19689	Moscatel	1103 Paulsen
De Souza C.R. et al, 2005	-0.263261	395.312		Castelao	1103 Paulsen
De Souza C.R. et al, 2005	-0.302738	376.562		Castelao	1103 Paulsen
De Souza C.R. et al, 2005	-0.294004	398.438		Castelao	1103 Paulsen
De Souza C.R. et al, 2005	-0.263114	412.5		Castelao	1103 Paulsen
De Souza C.R. et al, 2005	-0.296314	328.125		Castelao	1103 Paulsen
De Souza C.R. et al, 2005	-0.234936	309.375		Castelao	1103 Paulsen
De Souza C.R. et al, 2005	-0.197302	312.5		Castelao	1103 Paulsen
De Souza C.R. et al, 2005	-0.201068	271.875		Castelao	1103 Paulsen
De Souza C.R. et al, 2005	-0.259255	264.062		Castelao	1103 Paulsen
De Souza C.R. et al, 2005	-0.293363	273.438		Castelao	1103 Paulsen
De Souza C.R. et al, 2005	-0.351255	300		Castelao	1103 Paulsen
De Souza C.R. et al, 2005	-0.344578	281.25		Castelao	1103 Paulsen
De Souza C.R. et al, 2005	-0.303766	256.25		Castelao	1103 Paulsen
De Souza C.R. et al, 2005	-0.233934	226.562		Castelao	1103 Paulsen
De Souza C.R. et al, 2005	-0.383213	160.938		Castelao	1103 Paulsen
De Souza C.R. et al, 2005	-0.48543	201.562		Castelao	1103 Paulsen
De Souza C.R. et al, 2005	-0.486018	132.812		Castelao	1103 Paulsen
De Souza C.R. et al, 2005	-0.513275	143.75		Castelao	1103 Paulsen
De Souza C.R. et al, 2005	-0.634882	115.625		Castelao	1103 Paulsen
De Souza C.R. et al, 2005	-0.681731	34.375		Castelao	1103 Paulsen
De Souza C.R. et al, 2005	-0.773825	59.375		Castelao	1103 Paulsen
De Souza C.R. et al, 2005	-0.791146	32.8125		Castelao	1103 Paulsen
De Souza C.R. et al, 2005	-0.25012	132.812		Castelao	1103 Paulsen
De Souza C.R. et al, 2005	-0.207519	117.188		Castelao	1103 Paulsen
De Souza C.R. et al, 2005	-0.260606		16.9192	Castelao	1103 Paulsen
De Souza C.R. et al, 2005	-0.293506		18.3759	Castelao	1103 Paulsen
De Souza C.R. et al, 2005	-0.328139		17.9624	Castelao	1103 Paulsen
De Souza C.R. et al, 2005	-0.300433		16.4233	Castelao	1103 Paulsen
De Souza C.R. et al, 2005	-0.307359		16.991	Castelao	1103 Paulsen
De Souza C.R. et al, 2005	-0.293506		15.7743	Castelao	1103 Paulsen
De Souza C.R. et al, 2005	-0.196537		14.6558	Castelao	1103 Paulsen
De Souza C.R. et al, 2005	-0.205195		13.7597	Castelao	1103 Paulsen
De Souza C.R. et al, 2005	-0.25368		13.6686	Castelao	1103 Paulsen
De Souza C.R. et al, 2005	-0.245022		12.2069	Castelao	1103 Paulsen
De Souza C.R. et al, 2005	-0.234632		9.4448	Castelao	1103 Paulsen
De Souza C.R. et al, 2005	-0.220779		7.9842	Castelao	1103 Paulsen
De Souza C.R. et al, 2005	-0.220779		7.00859	Castelao	1103 Paulsen
De Souza C.R. et al, 2005	-0.245022		7.89797	Castelao	1103 Paulsen
De Souza C.R. et al, 2005	-0.255411		6.67635	Castelao	1103 Paulsen
De Souza C.R. et al, 2005	-0.255411		4.96903	Castelao	1103 Paulsen
De Souza C.R. et al, 2005	-0.392208		9.00626	Castelao	1103 Paulsen
De Souza C.R. et al, 2005	-0.34026		13.8949	Castelao	1103 Paulsen
De Souza C.R. et al, 2005	-0.367965		13.2388	Castelao	1103 Paulsen
De Souza C.R. et al, 2005	-0.494372		10.9367	Castelao	1103 Paulsen
De Souza C.R. et al, 2005	-0.511688		8.98198	Castelao	1103 Paulsen
De Souza C.R. et al, 2005	-0.638095		8.38718	Castelao	1103 Paulsen
De Souza C.R. et al, 2005	-0.677922		3.25714	Castelao	1103 Paulsen
De Souza C.R. et al, 2005	-0.722944		3.57319	Castelao	1103 Paulsen
De Souza C.R. et al, 2005	-0.774892		3.64393	Castelao	1103 Paulsen
De Souza C.R. et al, 2005	-0.47013		5.00669	Castelao	1103 Paulsen
De Souza C.R. et al, 2005	-0.471861		5.81934	Castelao	1103 Paulsen
De Souza C.R. et al, 2005	-0.430303		5.74649	Castelao	1103 Paulsen
De Souza C.R. et al, 2005	-0.395671		6.24133	Castelao	1103 Paulsen
De Souza C.R. et al, 2005	-0.378355		3.72453	Castelao	1103 Paulsen
Flexas J. et al, 1998	-0.414028	449.582	14.1603	Tempranillo	110R
Flexas J. et al, 1998	-0.645117	334.453	13.2443	Tempranillo	110R
Flexas J. et al, 1998	-0.158518	261.033	16.6794	Tempranillo	110R
Flexas J. et al, 1998	-0.363796	136.598	13.1298	Tempranillo	110R
Flexas J. et al, 1998	-0.451297	79.5171	10.1527	Tempranillo	110R
Flexas J. et al, 1998	-0.0781121	162.679	17.8244	Tempranillo	110R
Flexas J. et al, 1998	-0.291977	136.045	14.6183	Tempranillo	110R
Flexas J. et al, 1998	-0.356575		7.17557	Tempranillo	110R
Flexas J. et al, 1998	-0.250345	405.767	22.0611	Tempranillo	110R
Flexas J. et al, 1998	-0.200176	202.168	16.2214	Tempranillo	110R
Flexas J. et al, 1998	-0.304902	88.4976	11.9847	Tempranillo	110R
Flexas J. et al, 1998	-0.184355	165.447	16.7939	Tempranillo	110R
Flexas J. et al, 1998	-0.111132		14.3893	Tempranillo	110R
Flexas J. et al, 1998	-0.118252		8.66412	Tempranillo	110R
Intrigliolo D.S. et al, 2009	-0.161077	477.188		Tempranillo	161-49
Intrigliolo D.S. et al, 2009	-0.166046	448.541		Tempranillo	161-49
Intrigliolo D.S. et al, 2009	-0.162319	414.324		Tempranillo	161-49
Intrigliolo D.S. et al, 2009	-0.142443	349.072		Tempranillo	161-49
Intrigliolo D.S. et al, 2009	-0.138302	321.22		Tempranillo	161-49
Intrigliolo D.S. et al, 2009	-0.132505	306.101		Tempranillo	161-49
Intrigliolo D.S. et al, 2009	-0.144928	297.347		Tempranillo	161-49
Intrigliolo D.S. et al, 2009	-0.17764	361.008		Tempranillo	161-49
Intrigliolo D.S. et al, 2009	-0.185507	306.101		Tempranillo	161-49
Intrigliolo D.S. et al, 2009	-0.212008	316.446		Tempranillo	161-49
Intrigliolo D.S. et al, 2009	-0.271636	229.708		Tempranillo	161-49
Intrigliolo D.S. et al, 2009	-0.262112	185.146		Tempranillo	161-49
Intrigliolo D.S. et al, 2009	-0.275362	144.562		Tempranillo	161-49
Intrigliolo D.S. et al, 2009	-0.281988	165.252		Tempranillo	161-49
Intrigliolo D.S. et al, 2009	-0.287785	138.992		Tempranillo	161-49
Intrigliolo D.S. et al, 2009	-0.324638	150.928		Tempranillo	161-49
Intrigliolo D.S. et al, 2009	-0.368944	123.077		Tempranillo	161-49
Intrigliolo D.S. et al, 2009	-0.396687	122.281		Tempranillo	161-49
Intrigliolo D.S. et al, 2009	-0.36853	176.393		Tempranillo	161-49
Intrigliolo D.S. et al, 2009	-0.366874	184.35		Tempranillo	161-49
Intrigliolo D.S. et al, 2009	-0.35942	182.759		Tempranillo	161-49
Intrigliolo D.S. et al, 2009	-0.344928	171.618		Tempranillo	161-49
Intrigliolo D.S. et al, 2009	-0.306832	220.955		Tempranillo	161-49
Intrigliolo D.S. et al, 2009	-0.289441	232.095		Tempranillo	161-49
Medrano H. et al, 2003	-0.0317045	273.65		Tempranillo, Manto negro	110R
Medrano H. et al, 2003	-0.0501271	259.193		Tempranillo, Manto negro	110R
Medrano H. et al, 2003	-0.0747879	243.916		Tempranillo, Manto negro	110R
Medrano H. et al, 2003	-0.113828	219.476		Tempranillo, Manto negro	110R
Medrano H. et al, 2003	-0.178608	181.248		Tempranillo, Manto negro	110R
Medrano H. et al, 2003	-0.214648	162.092		Tempranillo, Manto negro	110R
Medrano H. et al, 2003	-0.271451	138.953		Tempranillo, Manto negro	110R
Medrano H. et al, 2003	-0.366434	98.8846		Tempranillo, Manto negro	110R
Medrano H. et al, 2003	-0.308461	116.787		Tempranillo, Manto negro	110R
Medrano H. et al, 2003	-0.0668995	305.504		Tempranillo, Manto negro	110R
Medrano H. et al, 2003	-0.0990394	340.393		Tempranillo, Manto negro	110R
Medrano H. et al, 2003	-0.158296	289.476		Tempranillo, Manto negro	110R
Medrano H. et al, 2003	-0.178658	268.997		Tempranillo, Manto negro	110R
Medrano H. et al, 2003	-0.201491	221.49		Tempranillo, Manto negro	110R
Medrano H. et al, 2003	-0.195709	241.055		Tempranillo, Manto negro	110R
Medrano H. et al, 2003	-0.292134	260.22		Tempranillo, Manto negro	110R
Medrano H. et al, 2003	-0.304668	218.079		Tempranillo, Manto negro	110R
Medrano H. et al, 2003	-0.31228	187.994		Tempranillo, Manto negro	110R
Medrano H. et al, 2003	-0.312757	164.738		Tempranillo, Manto negro	110R
Medrano H. et al, 2003	-0.292968	80.2111		Tempranillo, Manto negro	110R
Medrano H. et al, 2003	-0.211413	114.879		Tempranillo, Manto negro	110R
Medrano H. et al, 2003	-0.164052	97.4114		Tempranillo, Manto negro	110R
Medrano H. et al, 2003	-0.118825	167.67		Tempranillo, Manto negro	110R
Medrano H. et al, 2003	-0.148551	189.086		Tempranillo, Manto negro	110R
Medrano H. et al, 2003	-0.114177	190.972		Tempranillo, Manto negro	110R
Medrano H. et al, 2003	-0.0880176	187.517		Tempranillo, Manto negro	110R
Medrano H. et al, 2003	-0.0259798	252.715		Tempranillo, Manto negro	110R
Medrano H. et al, 2003	-0.499777	92.1345		Tempranillo, Manto negro	110R
Medrano H. et al, 2003	-0.500345	72.6281		Tempranillo, Manto negro	110R
Medrano H. et al, 2003	-0.600631	78.9999		Tempranillo, Manto negro	110R
Medrano H. et al, 2003	-0.360704	163.449		Tempranillo, Manto negro	110R
Medrano H. et al, 2003	-0.0983486	269.151		Tempranillo, Manto negro	110R
Medrano H. et al, 2003	-0.116784	340.943		Tempranillo, Manto negro	110R
Medrano H. et al, 2003	-0.180402	469.227		Tempranillo, Manto negro	110R
Medrano H. et al, 2003	-0.0954471	449.933		Tempranillo, Manto negro	110R
Medrano H. et al, 2003	-0.224901	326.227		Tempranillo, Manto negro	110R
Medrano H. et al, 2003	-0.214507	70.5938		Tempranillo, Manto negro	110R
Medrano H. et al, 2003	-0.181523		21.4584	Tempranillo, Manto negro	110R
Medrano H. et al, 2003	-0.110984		17.6118	Tempranillo, Manto negro	110R
Medrano H. et al, 2003	-0.250551		16.5284	Tempranillo, Manto negro	110R
Medrano H. et al, 2003	-0.165407		16.1698	Tempranillo, Manto negro	110R
Medrano H. et al, 2003	-0.19991		14.9274	Tempranillo, Manto negro	110R
Medrano H. et al, 2003	-0.208632		14.2328	Tempranillo, Manto negro	110R
Medrano H. et al, 2003	-0.0911609		15.5542	Tempranillo, Manto negro	110R
Medrano H. et al, 2003	-0.14161		14.1773	Tempranillo, Manto negro	110R
Medrano H. et al, 2003	-0.180962		12.5559	Tempranillo, Manto negro	110R
Medrano H. et al, 2003	-0.148944		12.5116	Tempranillo, Manto negro	110R
Medrano H. et al, 2003	-0.0387466		14.5185	Tempranillo, Manto negro	110R
Medrano H. et al, 2003	-0.106067		12.8184	Tempranillo, Manto negro	110R
Medrano H. et al, 2003	-0.193194		10.6366	Tempranillo, Manto negro	110R
Medrano H. et al, 2003	-0.257652		9.28298	Tempranillo, Manto negro	110R
Medrano H. et al, 2003	-0.3142		8.1533	Tempranillo, Manto negro	110R
Medrano H. et al, 2003	-0.28527		8.32666	Tempranillo, Manto negro	110R
Medrano H. et al, 2003	-0.445305		5.91494	Tempranillo, Manto negro	110R
Medrano H. et al, 2003	-0.561727		4.46872	Tempranillo, Manto negro	110R
Medrano H. et al, 2003	-0.694295		3.3894	Tempranillo, Manto negro	110R
Medrano H. et al, 2003	-0.794122		2.95585	Tempranillo, Manto negro	110R
Medrano H. et al, 2003	-0.934027		2.71871	Tempranillo, Manto negro	110R
Medrano H. et al, 2003	-0.654464		1.31198	Tempranillo, Manto negro	110R
Medrano H. et al, 2003	-0.529596		4.14236	Tempranillo, Manto negro	110R
Medrano H. et al, 2003	-0.601235		8.23912	Tempranillo, Manto negro	110R
Medrano H. et al, 2003	-0.499324		10.9623	Tempranillo, Manto negro	110R
Medrano H. et al, 2003	-0.351806		9.66774	Tempranillo, Manto negro	110R
Medrano H. et al, 2003	-0.328276		10.8411	Tempranillo, Manto negro	110R
Medrano H. et al, 2003	-0.281916		4.94301	Tempranillo, Manto negro	110R
Medrano H. et al, 2003	-0.236403		6.16039	Tempranillo, Manto negro	110R
Medrano H. et al, 2003	-0.211287		8.36918	Tempranillo, Manto negro	110R
Medrano H. et al, 2003	-0.2051		7.90252	Tempranillo, Manto negro	110R
Medrano H. et al, 2003	-0.158136		7.99221	Tempranillo, Manto negro	110R
Medrano H. et al, 2003	-0.130117		7.94561	Tempranillo, Manto negro	110R
Medrano H. et al, 2003	-0.0860931		10.3847	Tempranillo, Manto negro	110R
Medrano H. et al, 2003	-0.116537		11.4957	Tempranillo, Manto negro	110R
Medrano H. et al, 2003	-0.0966048		11.6639	Tempranillo, Manto negro	110R
Medrano H. et al, 2003	-0.193949		5.02492	Tempranillo, Manto negro	110R
Medrano H. et al, 2003	-0.388854		4.78751	Tempranillo, Manto negro	110R
Medrano H. et al, 2003	-0.444581		6.60501	Tempranillo, Manto negro	110R
Medrano H. et al, 2003	-0.5191		5.40231	Tempranillo, Manto negro	110R
Medrano H. et al, 2003	-0.437166		3.06695	Tempranillo, Manto negro	110R
Rodrigues M.L. et al, 2008	-0.192593	367.695		Castelao	1103P
Rodrigues M.L. et al, 2008	-0.198653	304.321		Castelao	1103P
Rodrigues M.L. et al, 2008	-0.2	269.753		Castelao	1103P
Rodrigues M.L. et al, 2008	-0.217508	259.877		Castelao	1103P
Rodrigues M.L. et al, 2008	-0.249158	272.222		Castelao	1103P
Rodrigues M.L. et al, 2008	-0.250505	224.486		Castelao	1103P
Rodrigues M.L. et al, 2008	-0.250505	212.963		Castelao	1103P
Rodrigues M.L. et al, 2008	-0.282828	205.556		Castelao	1103P
Rodrigues M.L. et al, 2008	-0.282828	245.885		Castelao	1103P
Rodrigues M.L. et al, 2008	-0.280135	264.815		Castelao	1103P
Rodrigues M.L. et al, 2008	-0.297643	290.329		Castelao	1103P
Rodrigues M.L. et al, 2008	-0.331987	283.745		Castelao	1103P
Rodrigues M.L. et al, 2008	-0.348822	261.523		Castelao	1103P
Rodrigues M.L. et al, 2008	-0.365657	180.041		Castelao	1103P
Rodrigues M.L. et al, 2008	-0.39798	170.988		Castelao	1103P
Rodrigues M.L. et al, 2008	-0.247113	346.79		Moscatel	1103P
Rodrigues M.L. et al, 2008	-0.252548	329.128		Moscatel	1103P
Rodrigues M.L. et al, 2008	-0.247383	308.654		Moscatel	1103P
Rodrigues M.L. et al, 2008	-0.251058	289.582		Moscatel	1103P
Rodrigues M.L. et al, 2008	-0.288366	269.764		Moscatel	1103P
Rodrigues M.L. et al, 2008	-0.293816	249.983		Moscatel	1103P
Rodrigues M.L. et al, 2008	-0.291501	326.963		Moscatel	1103P
Rodrigues M.L. et al, 2008	-0.294956	338.965		Moscatel	1103P
Rodrigues M.L. et al, 2008	-0.348339	298.648		Moscatel	1103P
Rodrigues M.L. et al, 2008	-0.394552	271.051		Moscatel	1103P
Rodrigues M.L. et al, 2008	-0.445995	254.748		Moscatel	1103P
Rodrigues M.L. et al, 2008	-0.504422	251.854		Moscatel	1103P
Rodrigues M.L. et al, 2008	-0.555955	222.839		Moscatel	1103P
Rodrigues M.L. et al, 2008	-0.603833	210.07		Moscatel	1103P
Rodrigues M.L. et al, 2008	-0.347144	217.435		Moscatel	1103P
Schultz 2003	-0.1	234.043	12.8	Syrah&Grenache	Rupestris/Berlandieri
Schultz 2003	-0.133333	260.638	15.2889	Syrah&Grenache	Rupestris/Berlandieri
Schultz 2003	-0.2	260.638	14.4	Syrah&Grenache	Rupestris/Berlandieri
Schultz 2003	-0.266667	148.936	12.2667	Syrah&Grenache	Rupestris/Berlandieri
Schultz 2003	-0.433333	106.383	9.24444	Syrah&Grenache	Rupestris/Berlandieri
Schultz 2003	-0.533333	77.1277	8.35556	Syrah&Grenache	Rupestris/Berlandieri
Schultz 2003	-0.616667	69.1489	7.64444	Syrah&Grenache	Rupestris/Berlandieri
Schultz 2003	-0.633333	82.4468	7.64444	Syrah&Grenache	Rupestris/Berlandieri
Schultz 2003	-0.9	53.1915	6.57778	Syrah&Grenache	Rupestris/Berlandieri
Schultz 2003	-1.11667	42.5532	5.86667	Syrah&Grenache	Rupestris/Berlandieri
Schultz 2003	-1.16667	26.5957	3.2	Syrah&Grenache	Rupestris/Berlandieri
Schultz 2003	-1.36667	39.8936	4.62222	Syrah&Grenache	Rupestris/Berlandieri
Schultz 2003	-0.333333		9.6	Syrah&Grenache	Rupestris/Berlandieri
Schultz 2003	-0.1		14.4	Syrah&Grenache	Rupestris/Berlandieri
Schultz 2003	-0.133333	242.021	15.8222	Syrah&Grenache	Rupestris/Berlandieri
Schultz 2003	-0.183333	244.681	14.7556	Syrah&Grenache	Rupestris/Berlandieri
Schultz 2003	-0.233333	178.191	12.4444	Syrah&Grenache	Rupestris/Berlandieri
Schultz 2003	-0.333333	79.7872	8.35556	Syrah&Grenache	Rupestris/Berlandieri
Schultz 2003	-0.416667	82.4468	8.71111	Syrah&Grenache	Rupestris/Berlandieri
Schultz 2003	-0.466667	77.1277	8	Syrah&Grenache	Rupestris/Berlandieri
Schultz 2003	-0.466667	63.8298	7.46667	Syrah&Grenache	Rupestris/Berlandieri
Schultz 2003	-0.65	53.1915	6.57778	Syrah&Grenache	Rupestris/Berlandieri
Schultz 2003	-0.783333	42.5532	5.68889	Syrah&Grenache	Rupestris/Berlandieri
Schultz 2003	-0.833333	26.5957	3.91111	Syrah&Grenache	Rupestris/Berlandieri
Schultz 2003	-0.8	21.2766		Syrah&Grenache	Rupestris/Berlandieri
Schultz 2003	-0.1	236.702	13.1556	Syrah&Grenache	Rupestris/Berlandieri
Schultz 2003	-0.133333	242.021	15.1111	Syrah&Grenache	Rupestris/Berlandieri
Schultz 2003	-0.183333	255.319	14.7556	Syrah&Grenache	Rupestris/Berlandieri
Schultz 2003	-0.133333	236.702	13.6889	Syrah&Grenache	Rupestris/Berlandieri
Schultz 2003	-0.15	196.809	12.2667	Syrah&Grenache	Rupestris/Berlandieri
Schultz 2003	-0.166667	202.128	13.5111	Syrah&Grenache	Rupestris/Berlandieri
Schultz 2003	-0.2	175.532	12.0889	Syrah&Grenache	Rupestris/Berlandieri
Schultz 2003	-0.233333	132.979	10.4889	Syrah&Grenache	Rupestris/Berlandieri
Schultz 2003	-0.216667	140.957	12.0889	Syrah&Grenache	Rupestris/Berlandieri
Schultz 2003	-0.383333	101.064	9.95556	Syrah&Grenache	Rupestris/Berlandieri
Schultz 2003	-0.1	154.255	10.8444	Syrah&Grenache	Rupestris/Berlandieri
Schultz 2003	-0.166667	167.553	12.2667	Syrah&Grenache	Rupestris/Berlandieri
Schultz 2003	-0.133333	204.787	12.6222	Syrah&Grenache	Rupestris/Berlandieri
Zufferey et al. 2012	-0.141661	286.923		Syrah	Vitis riparia Vitis rupestris
Zufferey et al. 2012	-0.145333	279.744		Syrah	Vitis riparia Vitis rupestris
Zufferey et al. 2012	-0.139404	268.462		Syrah	Vitis riparia Vitis rupestris
Zufferey et al. 2012	-0.144786	251.026		Syrah	Vitis riparia Vitis rupestris
Zufferey et al. 2012	-0.169822	265.385		Syrah	Vitis riparia Vitis rupestris
Zufferey et al. 2012	-0.208171	278.718		Syrah	Vitis riparia Vitis rupestris
Zufferey et al. 2012	-0.231165	285.897		Syrah	Vitis riparia Vitis rupestris
Zufferey et al. 2012	-0.221368	271.538		Syrah	Vitis riparia Vitis rupestris
Zufferey et al. 2012	-0.232562	259.231		Syrah	Vitis riparia Vitis rupestris
Zufferey et al. 2012	-0.293162	240.769		Syrah	Vitis riparia Vitis rupestris
Zufferey et al. 2012	-0.271585	207.949		Syrah	Vitis riparia Vitis rupestris
Zufferey et al. 2012	-0.288317	186.41		Syrah	Vitis riparia Vitis rupestris
Zufferey et al. 2012	-0.297548	171.026		Syrah	Vitis riparia Vitis rupestris
Zufferey et al. 2012	-0.267209	178.205		Syrah	Vitis riparia Vitis rupestris
Zufferey et al. 2012	-0.322525	182.308		Syrah	Vitis riparia Vitis rupestris
Zufferey et al. 2012	-0.330808	217.179		Syrah	Vitis riparia Vitis rupestris
Zufferey et al. 2012	-0.341827	195.641		Syrah	Vitis riparia Vitis rupestris
Zufferey et al. 2012	-0.42379	198.718		Syrah	Vitis riparia Vitis rupestris
Zufferey et al. 2012	-0.362212	165.897		Syrah	Vitis riparia Vitis rupestris
Zufferey et al. 2012	-0.392571	159.744		Syrah	Vitis riparia Vitis rupestris
Zufferey et al. 2012	-0.430413	146.41		Syrah	Vitis riparia Vitis rupestris
Zufferey et al. 2012	-0.426369	134.103		Syrah	Vitis riparia Vitis rupestris
Zufferey et al. 2012	-0.48736	136.154		Syrah	Vitis riparia Vitis rupestris
Zufferey et al. 2012	-0.477368	111.538		Syrah	Vitis riparia Vitis rupestris
Zufferey et al. 2012	-0.459932	96.1538		Syrah	Vitis riparia Vitis rupestris
Zufferey et al. 2012	-0.497851	86.9231		Syrah	Vitis riparia Vitis rupestris
Beis and Patakas 2010	-0.0733871	454.31		Sabatiano, Mavrodafni	Own-rooted
Beis and Patakas 2010	-0.0854839	446.552		Sabatiano, Mavrodafni	Own-rooted
Beis and Patakas 2010	-0.0504032	442.672		Sabatiano, Mavrodafni	Own-rooted
Beis and Patakas 2010	-0.0564516	416.81		Sabatiano, Mavrodafni	Own-rooted
Beis and Patakas 2010	-0.0733871	425.862		Sabatiano, Mavrodafni	Own-rooted
Beis and Patakas 2010	-0.0927419	418.103		Sabatiano, Mavrodafni	Own-rooted
Beis and Patakas 2010	-0.122984	433.621		Sabatiano, Mavrodafni	Own-rooted
Beis and Patakas 2010	-0.152016	407.759		Sabatiano, Mavrodafni	Own-rooted
Beis and Patakas 2010	-0.13629	383.19		Sabatiano, Mavrodafni	Own-rooted
Beis and Patakas 2010	-0.113306	387.069		Sabatiano, Mavrodafni	Own-rooted
Beis and Patakas 2010	-0.058871	390.948		Sabatiano, Mavrodafni	Own-rooted
Beis and Patakas 2010	-0.0370968	402.586		Sabatiano, Mavrodafni	Own-rooted
Beis and Patakas 2010	-0.0358871	358.621		Sabatiano, Mavrodafni	Own-rooted
Beis and Patakas 2010	-0.0504032	345.69		Sabatiano, Mavrodafni	Own-rooted
Beis and Patakas 2010	-0.0733871	368.966		Sabatiano, Mavrodafni	Own-rooted
Beis and Patakas 2010	-0.0479839	374.138		Sabatiano, Mavrodafni	Own-rooted
Beis and Patakas 2010	-0.0758065	392.241		Sabatiano, Mavrodafni	Own-rooted
Beis and Patakas 2010	-0.0637097	281.034		Sabatiano, Mavrodafni	Own-rooted
Beis and Patakas 2010	-0.0794355	292.672		Sabatiano, Mavrodafni	Own-rooted
Beis and Patakas 2010	-0.0685484	336.638		Sabatiano, Mavrodafni	Own-rooted
Beis and Patakas 2010	-0.103629	325		Sabatiano, Mavrodafni	Own-rooted
Beis and Patakas 2010	-0.121774	339.224		Sabatiano, Mavrodafni	Own-rooted
Beis and Patakas 2010	-0.107258	354.741		Sabatiano, Mavrodafni	Own-rooted
Beis and Patakas 2010	-0.177419	361.207		Sabatiano, Mavrodafni	Own-rooted
Beis and Patakas 2010	-0.127823	299.138		Sabatiano, Mavrodafni	Own-rooted
Beis and Patakas 2010	-0.147177	279.741		Sabatiano, Mavrodafni	Own-rooted
Beis and Patakas 2010	-0.165323	260.345		Sabatiano, Mavrodafni	Own-rooted
Beis and Patakas 2010	-0.202823	246.121		Sabatiano, Mavrodafni	Own-rooted
Beis and Patakas 2010	-0.195565	155.603		Sabatiano, Mavrodafni	Own-rooted
Beis and Patakas 2010	-0.130242	204.741		Sabatiano, Mavrodafni	Own-rooted
Beis and Patakas 2010	-0.142339	143.966		Sabatiano, Mavrodafni	Own-rooted
Beis and Patakas 2010	-0.112097	277.155		Sabatiano, Mavrodafni	Own-rooted
Beis and Patakas 2010	-0.256048	146.552		Sabatiano, Mavrodafni	Own-rooted
Beis and Patakas 2010	-0.256048	127.155		Sabatiano, Mavrodafni	Own-rooted
Beis and Patakas 2010	-0.245161	84.4828		Sabatiano, Mavrodafni	Own-rooted
Beis and Patakas 2010	-0.263306	94.8276		Sabatiano, Mavrodafni	Own-rooted
Beis and Patakas 2010	-0.297177	87.069		Sabatiano, Mavrodafni	Own-rooted
Beis and Patakas 2010	-0.294758	63.7931		Sabatiano, Mavrodafni	Own-rooted
Beis and Patakas 2010	-0.272984	54.7414		Sabatiano, Mavrodafni	Own-rooted
Beis and Patakas 2010	-0.341935	63.7931		Sabatiano, Mavrodafni	Own-rooted
Beis and Patakas 2010	-0.381855	62.5		Sabatiano, Mavrodafni	Own-rooted
Beis and Patakas 2010	-0.357661	103.879		Sabatiano, Mavrodafni	Own-rooted
Beis and Patakas 2010	-0.383065	106.466		Sabatiano, Mavrodafni	Own-rooted
Beis and Patakas 2010	-0.406048	45.6897		Sabatiano, Mavrodafni	Own-rooted
Beis and Patakas 2010	-0.389113	27.5862		Sabatiano, Mavrodafni	Own-rooted
Beis and Patakas 2010	-0.435081	59.9138		Sabatiano, Mavrodafni	Own-rooted
Beis and Patakas 2010	-0.43629	40.5172		Sabatiano, Mavrodafni	Own-rooted
Beis and Patakas 2010	-0.462903	37.931		Sabatiano, Mavrodafni	Own-rooted
Beis and Patakas 2010	-0.505242	34.0517		Sabatiano, Mavrodafni	Own-rooted
Beis and Patakas 2010	-0.525806	35.3448		Sabatiano, Mavrodafni	Own-rooted
Beis and Patakas 2010	-0.113306	242.241		Sabatiano, Mavrodafni	Own-rooted
Beis and Patakas 2010	-0.0879032	250		Sabatiano, Mavrodafni	Own-rooted
Beis and Patakas 2010	-0.096371	189.224		Sabatiano, Mavrodafni	Own-rooted
Beis and Patakas 2010	-0.0915323	385.776		Sabatiano, Mavrodafni	Own-rooted
Beis and Patakas 2010	-0.222177	193.103		Sabatiano, Mavrodafni	Own-rooted
Beis and Patakas 2010	-0.195565	322.414		Sabatiano, Mavrodafni	Own-rooted
Beis and Patakas 2010	-0.166532	240.948		Sabatiano, Mavrodafni	Own-rooted
Beis and Patakas 2010	-0.229435	92.2414		Sabatiano, Mavrodafni	Own-rooted

## Sheet: Metadata_gs-leafWP
Reference	midday_Leaf_water_potential	gs	Pn	Cultivar	Rootstock
Alsina et al. 2011	-0.540758	329.252	13.6138	Merlot	10114Mgt
Alsina et al. 2011	-0.648806	367.297	15.334	Merlot	10114Mgt
Alsina et al. 2011	-0.851673	159.367	7.04664	Merlot	10114Mgt
Alsina et al. 2011	-0.986155	168.656	5.61535	Merlot	10114Mgt
Alsina et al. 2011	-0.986155	161.789	5.99749	Merlot	10114Mgt
Alsina et al. 2011	-1.05731	167.569	7.08425	Merlot	10114Mgt
Alsina et al. 2011	-1.07597	189.481	8.72217	Merlot	10114Mgt
Alsina et al. 2011	-0.47233	318.485	12.7282	Merlot	1103P
Alsina et al. 2011	-0.685669	354.71	15.7282	Merlot	1103P
Alsina et al. 2011	-0.851666	272.545	11.5667	Merlot	1103P
Alsina et al. 2011	-0.925538	253.114	7.36108	Merlot	1103P
Alsina et al. 2011	-0.967685	292.909	8.68706	Merlot	1103P
Alsina et al. 2011	-1.06001	275.322	9.62036	Merlot	1103P
Alsina et al. 2011	-1.07335	246.98	9.68004	Merlot	1103P
Centeno A. et al, 2010	-0.593898	281.675		Tempranillo	110R
Centeno A. et al, 2010	-0.661542	250.04		Tempranillo	110R
Centeno A. et al, 2010	-0.723316	233.954		Tempranillo	110R
Centeno A. et al, 2010	-0.884632	149.317		Tempranillo	110R
Centeno A. et al, 2010	-0.993456	84.9749		Tempranillo	110R
Centeno A. et al, 2010	-0.940508	139.665		Tempranillo	110R
Centeno A. et al, 2010	-0.895979	95.7727		Tempranillo	110R
Centeno A. et al, 2010	-1.27794	79.7554		Tempranillo	110R
Centeno A. et al, 2010	-1.13089	79.7554		Tempranillo	110R
Centeno A. et al, 2010	-1.15989	153.292		Tempranillo	110R
Centeno A. et al, 2010	-1.50989	49.8078		Tempranillo	110R
Centeno A. et al, 2010	-1.36284	88.9465		Tempranillo	110R
Centeno A. et al, 2010	-1.2948	33.7893		Tempranillo	110R
Centeno A. et al, 2010	-1.52715	14.4883		Tempranillo	110R
Centeno A. et al, 2010	-1.38302	30.0353		Tempranillo	110R
Centeno A. et al, 2010	-1.03256	71.4096		Tempranillo	110R
Centeno A. et al, 2010	-1.53845	22.6139		Tempranillo	110R
Centeno A. et al, 2010	-1.23551	36.5542		Tempranillo	110R
Centeno A. et al, 2010	-0.982176	101.506		Tempranillo	110R
Centeno A. et al, 2010	-1.57041	27.5093		Tempranillo	110R
Centeno A. et al, 2010	-1.06748	66.1143		Tempranillo	110R
Centeno A. et al, 2010	-1.02608	138.001		Tempranillo	110R
Centeno A. et al, 2010	-1.89373	45.777		Tempranillo	110R
Centeno A. et al, 2010	-1.17903	85.4563		Tempranillo	110R
Centeno A. et al, 2010	-1.11133	64.156		Tempranillo	110R
Centeno A. et al, 2010	-0.929714	93.9839		Tempranillo	110R
Centeno A. et al, 2010	-1.1583	37.2605		Tempranillo	110R
Centeno A. et al, 2010	-1.29982	35.6941		Tempranillo	110R
Centeno A. et al, 2010	-1.33426	47.9186		Tempranillo	110R
Centeno A. et al, 2010	-1.31235	44.0071		Tempranillo	110R
Centeno A. et al, 2010	-1.5318	30.7584		Tempranillo	110R
Centeno A. et al, 2010	-1.34393	36.6291		Tempranillo	110R
Centeno A. et al, 2010	-1.52241	37.6071		Tempranillo	110R
Centeno A. et al, 2010	-1.21907	57.5965		Tempranillo	110R
Centeno A. et al, 2010	-1.32552	64.4446		Tempranillo	110R
Centeno A. et al, 2010	-1.28796	40.9695		Tempranillo	110R
Centeno A. et al, 2010	-1.50767	47.243		Tempranillo	110R
Centeno A. et al, 2010	-1.58281	34.0422		Tempranillo	110R
Centeno A. et al, 2010	-1.60786	29.1516		Tempranillo	110R
Centeno A. et al, 2010	-1.34211	22.2472		Tempranillo	110R
Centeno A. et al, 2010	-1.46107	16.3771		Tempranillo	110R
Centeno A. et al, 2010	-1.52997	10.5091		Tempranillo	110R
Centeno A. et al, 2010	-1.1768	155.641		Tempranillo	110R
Centeno A. et al, 2010	-1.48991	91.0908		Tempranillo	110R
Centeno A. et al, 2010	-1.77797	14.3169		Tempranillo	110R
Centeno A. et al, 2010	-0.799793	192.42		Tempranillo	110R
Centeno A. et al, 2010	-0.733846	227.926		Tempranillo	110R
Centeno A. et al, 2010	-0.754831	229.122		Tempranillo	110R
Centeno A. et al, 2010	-0.905177	158.511		Tempranillo	110R
Centeno A. et al, 2010	-0.842209	182.447		Tempranillo	110R
Centeno A. et al, 2010	-0.905177	143.351		Tempranillo	110R
Centeno A. et al, 2010	-0.689732	218.351		Tempranillo	110R
Centeno A. et al, 2010	-0.830636	181.25		Tempranillo	110R
Centeno A. et al, 2010	-1.22336	165.293		Tempranillo	110R
Centeno A. et al, 2010	-0.819049	153.723		Tempranillo	110R
Centeno A. et al, 2010	-0.992908	114.628		Tempranillo	110R
Centeno A. et al, 2010	-1.04688	56.383		Tempranillo	110R
Centeno A. et al, 2010	-1.0563	196.011		Tempranillo	110R
Centeno A. et al, 2010	-1.18221	123.803		Tempranillo	110R
Centeno A. et al, 2010	-1.25715	63.1649		Tempranillo	110R
Centeno A. et al, 2010	-1.03269	70.3457		Tempranillo	110R
Centeno A. et al, 2010	-1.06266	73.5372		Tempranillo	110R
Centeno A. et al, 2010	-1.19159	34.4415		Tempranillo	110R
Centeno A. et al, 2010	-1.07515	63.5638		Tempranillo	110R
Centeno A. et al, 2010	-1.12911	41.6223		Tempranillo	110R
Centeno A. et al, 2010	-1.50385	14.8936		Tempranillo	110R
Centeno A. et al, 2010	-1.15349	93.484		Tempranillo	110R
Centeno A. et al, 2010	-1.44728	120.612		Tempranillo	110R
Centeno A. et al, 2010	-1.80403	33.6436		Tempranillo	110R
Centeno A. et al, 2010	-1.03078	135.771		Tempranillo	110R
Centeno A. et al, 2010	-1.18667	82.7128		Tempranillo	110R
Centeno A. et al, 2010	-1.91515	44.016		Tempranillo	110R
De Souza C.R. et al, 2005	-1.58519	272.222	15.1919	Moscatel	1103 Paulsen
De Souza C.R. et al, 2005	-1.62593	229.167	14.159	Moscatel	1103 Paulsen
De Souza C.R. et al, 2005	-1.64444	287.5	14.6509	Moscatel	1103 Paulsen
De Souza C.R. et al, 2005	-1.61852	259.722	14.895	Moscatel	1103 Paulsen
De Souza C.R. et al, 2005	-0.962963	333.333	16.3358	Moscatel	1103 Paulsen
De Souza C.R. et al, 2005	-0.925926	320.833	15.1557	Moscatel	1103 Paulsen
De Souza C.R. et al, 2005	-0.940741	305.556	15.5489	Moscatel	1103 Paulsen
De Souza C.R. et al, 2005	-1.07407	238.889	12.9418	Moscatel	1103 Paulsen
De Souza C.R. et al, 2005	-1.32963	258.333	11.3392	Moscatel	1103 Paulsen
De Souza C.R. et al, 2005	-1.38148	145.833	8.63337	Moscatel	1103 Paulsen
De Souza C.R. et al, 2005	-1.46296	208.333	10.4526	Moscatel	1103 Paulsen
De Souza C.R. et al, 2005	-1.57037	104.167	7.10923	Moscatel	1103 Paulsen
De Souza C.R. et al, 2005	-1.38519	320.833	14.4656	Moscatel	1103 Paulsen
De Souza C.R. et al, 2005	-1.40741	197.222	12.793	Moscatel	1103 Paulsen
De Souza C.R. et al, 2005	-1.47407	288.889	13.2354	Moscatel	1103 Paulsen
De Souza C.R. et al, 2005	-1.58148	162.5	11.0715	Moscatel	1103 Paulsen
De Souza C.R. et al, 2005	-1.28889	236.111	12.2734	Moscatel	1103 Paulsen
De Souza C.R. et al, 2005	-1.42593	183.333	9.17441	Moscatel	1103 Paulsen
De Souza C.R. et al, 2005	-1.52222	223.611	10.8962	Moscatel	1103 Paulsen
De Souza C.R. et al, 2005	-1.67407	129.167	7.207	Moscatel	1103 Paulsen
De Souza C.R. et al, 2005	-1.3732	210.381	12.4164	Castela?o	1103 Paulsen
De Souza C.R. et al, 2005	-1.39214	243.732	13.7871	Castela?o	1103 Paulsen
De Souza C.R. et al, 2005	-1.40871	178.437	11.3304	Castela?o	1103 Paulsen
De Souza C.R. et al, 2005	-1.48439	195.103	12.3003	Castela?o	1103 Paulsen
De Souza C.R. et al, 2005	-1.36897	326.318	13.8921	Castela?o	1103 Paulsen
De Souza C.R. et al, 2005	-1.45654	287.482	12.2353	Castela?o	1103 Paulsen
De Souza C.R. et al, 2005	-1.61279	306.944	13.3202	Castela?o	1103 Paulsen
De Souza C.R. et al, 2005	-1.6175	137.464	8.17642	Castela?o	1103 Paulsen
De Souza C.R. et al, 2005	-1.38198	166.382	8.31931	Castela?o	1103 Paulsen
De Souza C.R. et al, 2005	-1.32282	127.475	6.14883	Castela?o	1103 Paulsen
De Souza C.R. et al, 2005	-1.43171	116.4	6.89039	Castela?o	1103 Paulsen
De Souza C.R. et al, 2005	-1.58554	23.3084	2.08994	Castela?o	1103 Paulsen
De Souza C.R. et al, 2005	-1.35238	145.726	9.20562	Castela?o	1103 Paulsen
De Souza C.R. et al, 2005	-1.42815	65.2244	5.49078	Castela?o	1103 Paulsen
De Souza C.R. et al, 2005	-1.58674	120.673	8.12075	Castela?o	1103 Paulsen
De Souza C.R. et al, 2005	-1.65776	42.9487	3.71892	Castela?o	1103 Paulsen
De Souza C.R. et al, 2005	-1.34886	110.808	6.09019	Castela?o	1103 Paulsen
De Souza C.R. et al, 2005	-1.46014	90.0107	5.57615	Castela?o	1103 Paulsen
De Souza C.R. et al, 2005	-1.55481	84.4729	5.17642	Castela?o	1103 Paulsen
De Souza C.R. et al, 2005	-1.77488	55.2172	2.77657	Castela?o	1103 Paulsen
Flexas J. et al, 1998	-1.41616	334.453	13.2443	Tempranillo	110R
Flexas J. et al, 1998	-0.75339	35.8578	3.16794	Tempranillo	110R
Flexas J. et al, 1998	-1.34323	13.4578	0.648855	Tempranillo	110R
Flexas J. et al, 1998	-0.938774	261.033	16.6794	Tempranillo	110R
Flexas J. et al, 1998	-1.32642	136.598	13.1298	Tempranillo	110R
Flexas J. et al, 1998	-1.21404	79.5171	10.1527	Tempranillo	110R
Flexas J. et al, 1998	-0.910686	162.679	17.8244	Tempranillo	110R
Flexas J. et al, 1998	-1.25896	136.045	14.6183	Tempranillo	110R
Flexas J. et al, 1998	-0.860079	405.767	22.0611	Tempranillo	110R
Flexas J. et al, 1998	-1.09048	202.168	16.2214	Tempranillo	110R
Flexas J. et al, 1998	-1.43313	88.4976	11.9847	Tempranillo	110R
Flexas J. et al, 1998	-0.877027	165.447	16.7939	Tempranillo	110R
Intrigliolo D.S. et al, 2009	-0.699039	481.065		Tempranillo	161-49
Intrigliolo D.S. et al, 2009	-0.71667	448.768		Tempranillo	161-49
Intrigliolo D.S. et al, 2009	-0.718424	417.27		Tempranillo	161-49
Intrigliolo D.S. et al, 2009	-0.71397	359.006		Tempranillo	161-49
Intrigliolo D.S. et al, 2009	-0.475907	352.894		Tempranillo	161-49
Intrigliolo D.S. et al, 2009	-0.457014	323.775		Tempranillo	161-49
Intrigliolo D.S. et al, 2009	-0.423772	306.479		Tempranillo	161-49
Intrigliolo D.S. et al, 2009	-0.441278	297.804		Tempranillo	161-49
Intrigliolo D.S. et al, 2009	-0.958857	275.349		Tempranillo	161-49
Intrigliolo D.S. et al, 2009	-0.943093	254.889		Tempranillo	161-49
Intrigliolo D.S. et al, 2009	-0.963819	237.55		Tempranillo	161-49
Intrigliolo D.S. et al, 2009	-0.949579	228.899		Tempranillo	161-49
Intrigliolo D.S. et al, 2009	-1.18885	306.664		Tempranillo	161-49
Intrigliolo D.S. et al, 2009	-1.18089	311.394		Tempranillo	161-49
Intrigliolo D.S. et al, 2009	-1.18589	266.509		Tempranillo	161-49
Intrigliolo D.S. et al, 2009	-1.26523	270.383		Tempranillo	161-49
Intrigliolo D.S. et al, 2009	-1.31448	263.258		Tempranillo	161-49
Intrigliolo D.S. et al, 2009	-1.39883	220.672		Tempranillo	161-49
Intrigliolo D.S. et al, 2009	-1.42578	227.737		Tempranillo	161-49
Intrigliolo D.S. et al, 2009	-1.49876	233.191		Tempranillo	161-49
Intrigliolo D.S. et al, 2009	-1.47502	220.612		Tempranillo	161-49
Intrigliolo D.S. et al, 2009	-1.40845	202.554		Tempranillo	161-49
Intrigliolo D.S. et al, 2009	-1.44191	178.118		Tempranillo	161-49
Intrigliolo D.S. et al, 2009	-1.51649	182.784		Tempranillo	161-49
Intrigliolo D.S. et al, 2009	-1.2371	187.728		Tempranillo	161-49
Intrigliolo D.S. et al, 2009	-1.19605	146.816		Tempranillo	161-49
Intrigliolo D.S. et al, 2009	-1.24042	160.166		Tempranillo	161-49
Intrigliolo D.S. et al, 2009	-1.2832	175.093		Tempranillo	161-49
Intrigliolo D.S. et al, 2009	-1.29751	169.57		Tempranillo	161-49
Intrigliolo D.S. et al, 2009	-1.32616	154.587		Tempranillo	161-49
Intrigliolo D.S. et al, 2009	-1.30715	147.516		Tempranillo	161-49
Intrigliolo D.S. et al, 2009	-1.36432	142.746		Tempranillo	161-49
Intrigliolo D.S. et al, 2009	-1.39119	163.985		Tempranillo	161-49
Intrigliolo D.S. et al, 2009	-1.42772	160.806		Tempranillo	161-49
Intrigliolo D.S. et al, 2009	-1.42461	147.423		Tempranillo	161-49
Intrigliolo D.S. et al, 2009	-1.42311	131.676		Tempranillo	161-49
Intrigliolo D.S. et al, 2009	-1.48341	134.778		Tempranillo	161-49
Intrigliolo D.S. et al, 2009	-1.55647	126.847		Tempranillo	161-49
Intrigliolo D.S. et al, 2009	-1.46648	34.0042		Tempranillo	161-49
Intrigliolo D.S. et al, 2009	-1.35685	55.3504		Tempranillo	161-49
Intrigliolo D.S. et al, 2009	-1.19935	122.404		Tempranillo	161-49
Intrigliolo D.S. et al, 2009	-1.16128	117.709		Tempranillo	161-49
Intrigliolo D.S. et al, 2009	-1.07228	138.252		Tempranillo	161-49
Loveys B.R. and During H. et al, 1984	-0.807025	686.478		Riesling, Sylvaner	Own-rooted
Loveys B.R. and During H. et al, 1985	-1.00436	585.076		Riesling, Sylvaner	Own-rooted
Loveys B.R. and During H. et al, 1986	-1.04644	544.055		Riesling, Sylvaner	Own-rooted
Loveys B.R. and During H. et al, 1987	-1.15884	384.523		Riesling, Sylvaner	Own-rooted
Loveys B.R. and During H. et al, 1988	-1.15505	527.889		Riesling, Sylvaner	Own-rooted
Loveys B.R. and During H. et al, 1989	-1.02751	632.078		Riesling, Sylvaner	Own-rooted
Loveys B.R. and During H. et al, 1990	-1.03383	305.591		Riesling, Sylvaner	Own-rooted
Loveys B.R. and During H. et al, 1991	-1.17739	374.564		Riesling, Sylvaner	Own-rooted
Loveys B.R. and During H. et al, 1992	-1.24775	314.506		Riesling, Sylvaner	Own-rooted
Loveys B.R. and During H. et al, 1993	-1.34971	387.433		Riesling, Sylvaner	Own-rooted
Loveys B.R. and During H. et al, 1994	-1.37761	213.976		Riesling, Sylvaner	Own-rooted
Loveys B.R. and During H. et al, 1995	-1.36684	200.482		Riesling, Sylvaner	Own-rooted
Loveys B.R. and During H. et al, 1996	-1.20749	371.805		Riesling, Sylvaner	Own-rooted
Loveys B.R. and During H. et al, 1997	-0.828978	338.528		Riesling, Sylvaner	Own-rooted
Alexander D. Levin et al. 2019	-0.684375	418.557		Average over 17 cultivars	1103P
Alexander D. Levin et al. 2019	-0.784375	455.67		Average over 17 cultivars	1103P
Alexander D. Levin et al. 2019	-0.890625	429.381		Average over 17 cultivars	1103P
Alexander D. Levin et al. 2019	-0.99375	404.639		Average over 17 cultivars	1103P
Alexander D. Levin et al. 2019	-0.99375	409.278		Average over 17 cultivars	1103P
Alexander D. Levin et al. 2019	-1.08438	409.278		Average over 17 cultivars	1103P
Alexander D. Levin et al. 2019	-1.19687	372.165		Average over 17 cultivars	1103P
Alexander D. Levin et al. 2019	-1.19063	327.32		Average over 17 cultivars	1103P
Alexander D. Levin et al. 2019	-1.30313	316.495		Average over 17 cultivars	1103P
Alexander D. Levin et al. 2019	-1.2875	301.031		Average over 17 cultivars	1103P
Alexander D. Levin et al. 2019	-1.39688	348.969		Average over 17 cultivars	1103P
Alexander D. Levin et al. 2019	-1.39375	297.938		Average over 17 cultivars	1103P
Alexander D. Levin et al. 2019	-1.50313	214.433		Average over 17 cultivars	1103P
Alexander D. Levin et al. 2019	-1.49375	202.062		Average over 17 cultivars	1103P
Alexander D. Levin et al. 2019	-1.59688	134.021		Average over 17 cultivars	1103P
Alexander D. Levin et al. 2019	-1.59062	138.66		Average over 17 cultivars	1103P
Alexander D. Levin et al. 2019	-1.69063	135.567		Average over 17 cultivars	1103P
Alexander D. Levin et al. 2019	-1.69687	101.546		Average over 17 cultivars	1103P
Alexander D. Levin et al. 2019	-1.79688	95.3608		Average over 17 cultivars	1103P
Alexander D. Levin et al. 2019	-1.7875	72.1649		Average over 17 cultivars	1103P
Alexander D. Levin et al. 2019	-1.89375	82.9897		Average over 17 cultivars	1103P
Alexander D. Levin et al. 2019	-1.89375	65.9794		Average over 17 cultivars	1103P
Alexander D. Levin et al. 2019	-1.99063	96.9072		Average over 17 cultivars	1103P
Alexander D. Levin et al. 2019	-2.1125	81.4433		Average over 17 cultivars	1103P
Alexander D. Levin et al. 2019	-2.10312	31.9588		Average over 17 cultivars	1103P
Alexander D. Levin et al. 2019	-2.00937	35.0515		Average over 17 cultivars	1103P
Mouthino-Pereira J.M. et al, 2004	-0.787573	571.277		Touriga nacional	1103P
Mouthino-Pereira J.M. et al, 2004	-1.45514	153.528		Touriga nacional	1103P
Mouthino-Pereira J.M. et al, 2004	-1.70943	85.4989		Touriga nacional	1103P
Mouthino-Pereira J.M. et al, 2004	-0.798015		12.6857	Touriga nacional	1103P
Mouthino-Pereira J.M. et al, 2004	-1.4638		3.91429	Touriga nacional	1103P
Mouthino-Pereira J.M. et al, 2004	-1.71197		2.74286	Touriga nacional	1103P
Speirs J. et al, 2013	-0.738304	650.331		Cabernet-Sauvignon	Ramsey
Speirs J. et al, 2013	-1.15586	585.43		Cabernet-Sauvignon	Ramsey
Speirs J. et al, 2013	-0.47259	545.695		Cabernet-Sauvignon	Ramsey
Speirs J. et al, 2013	-0.25819	532.45		Cabernet-Sauvignon	Ramsey
Speirs J. et al, 2013	-0.523365	328.477		Cabernet-Sauvignon	Ramsey
Speirs J. et al, 2013	-0.588508	472.848		Cabernet-Sauvignon	Ramsey
Speirs J. et al, 2013	-0.689815	479.47		Cabernet-Sauvignon	Ramsey
Speirs J. et al, 2013	-0.65724	407.947		Cabernet-Sauvignon	Ramsey
Speirs J. et al, 2013	-0.652823	357.616		Cabernet-Sauvignon	Ramsey
Speirs J. et al, 2013	-0.662586	300.662		Cabernet-Sauvignon	Ramsey
Speirs J. et al, 2013	-0.721719	264.901		Cabernet-Sauvignon	Ramsey
Speirs J. et al, 2013	-0.791989	339.073		Cabernet-Sauvignon	Ramsey
Speirs J. et al, 2013	-0.871874	381.457		Cabernet-Sauvignon	Ramsey
Speirs J. et al, 2013	-0.942433	406.623		Cabernet-Sauvignon	Ramsey
Speirs J. et al, 2013	-1.03434	407.947		Cabernet-Sauvignon	Ramsey
Speirs J. et al, 2013	-0.964434	272.848		Cabernet-Sauvignon	Ramsey
Speirs J. et al, 2013	-0.893711	275.497		Cabernet-Sauvignon	Ramsey
Speirs J. et al, 2013	-0.917452	246.358		Cabernet-Sauvignon	Ramsey
Speirs J. et al, 2013	-0.880592	101.987		Cabernet-Sauvignon	Ramsey
Speirs J. et al, 2013	-0.990773	202.649		Cabernet-Sauvignon	Ramsey
Speirs J. et al, 2013	-1.08235	260.927		Cabernet-Sauvignon	Ramsey
Speirs J. et al, 2013	-1.08293	161.589		Cabernet-Sauvignon	Ramsey
Speirs J. et al, 2013	-1.16019	250.331		Cabernet-Sauvignon	Ramsey
Speirs J. et al, 2013	-1.17205	237.086		Cabernet-Sauvignon	Ramsey
Speirs J. et al, 2013	-1.25474	203.974		Cabernet-Sauvignon	Ramsey
Speirs J. et al, 2013	-1.25968	165.563		Cabernet-Sauvignon	Ramsey
Speirs J. et al, 2013	-1.26452	143.046		Cabernet-Sauvignon	Ramsey
Speirs J. et al, 2013	-1.13023	135.099		Cabernet-Sauvignon	Ramsey
Speirs J. et al, 2013	-1.1821	132.45		Cabernet-Sauvignon	Ramsey
Speirs J. et al, 2013	-1.31199	87.4172		Cabernet-Sauvignon	Ramsey
Speirs J. et al, 2013	-1.35689	67.5497		Cabernet-Sauvignon	Ramsey
Speirs J. et al, 2013	-1.38734	99.3377		Cabernet-Sauvignon	Ramsey
Speirs J. et al, 2013	-1.45109	80.7947		Cabernet-Sauvignon	Ramsey
Speirs J. et al, 2013	-1.48884	72.8477		Cabernet-Sauvignon	Ramsey
Speirs J. et al, 2013	-1.47657	156.291		Cabernet-Sauvignon	Ramsey
Speirs J. et al, 2013	-1.43879	168.212		Cabernet-Sauvignon	Ramsey
Speirs J. et al, 2013	-1.30222	145.695		Cabernet-Sauvignon	Ramsey
Speirs J. et al, 2013	-1.74334	82.1192		Cabernet-Sauvignon	Ramsey
Speirs J. et al, 2013	-1.62773	101.987		Cabernet-Sauvignon	Ramsey
Speirs J. et al, 2013	-1.54052	101.987		Cabernet-Sauvignon	Ramsey
Speirs J. et al, 2013	-1.59497	62.2517		Cabernet-Sauvignon	Ramsey
Speirs J. et al, 2013	-1.73651	41.0596		Cabernet-Sauvignon	Ramsey
Speirs J. et al, 2013	-1.88036	27.8146		Cabernet-Sauvignon	Ramsey
Speirs J. et al, 2013	-1.76498	9.27152		Cabernet-Sauvignon	Ramsey
Speirs J. et al, 2013	-1.67296	25.1656		Cabernet-Sauvignon	Ramsey
Speirs J. et al, 2013	-1.57394	30.4636		Cabernet-Sauvignon	Ramsey
Speirs J. et al, 2013	-1.49848	37.0861		Cabernet-Sauvignon	Ramsey
Speirs J. et al, 2013	-1.46076	38.4106		Cabernet-Sauvignon	Ramsey
Speirs J. et al, 2013	-1.4135	59.6026		Cabernet-Sauvignon	Ramsey
Giorio P. and Nuzzo V., 2012	-1.11	157	14.4	Montepulciano	1103P
Giorio P. and Nuzzo V., 2012	-1.19	168	13.2	Montepulciano	1103P
Giorio P. and Nuzzo V., 2012	-1.21	193	11.3	Montepulciano	1103P
Giorio P. and Nuzzo V., 2012	-1.01	67	6.9	Montepulciano	1103P
Giorio P. and Nuzzo V., 2012	-0.99	101	8.2	Montepulciano	1103P
Baeza et al. 2007	-0.561113		18.2691	Cabernet-Sauvignon	SO4
Baeza et al. 2007	-0.641772		20.6134	Cabernet-Sauvignon	SO4
Baeza et al. 2007	-0.663647		19.4096	Cabernet-Sauvignon	SO4
Baeza et al. 2007	-0.7534		16.1644	Cabernet-Sauvignon	SO4
Baeza et al. 2007	-0.789145		16.4561	Cabernet-Sauvignon	SO4
Baeza et al. 2007	-0.823306		23.4442	Cabernet-Sauvignon	SO4
Baeza et al. 2007	-0.849839		18.6436	Cabernet-Sauvignon	SO4
Baeza et al. 2007	-0.871837		13.7823	Cabernet-Sauvignon	SO4
Baeza et al. 2007	-0.882714		16.0966	Cabernet-Sauvignon	SO4
Baeza et al. 2007	-0.884409		18.9723	Cabernet-Sauvignon	SO4
Baeza et al. 2007	-0.905517		13.889	Cabernet-Sauvignon	SO4
Baeza et al. 2007	-0.91447		22.8028	Cabernet-Sauvignon	SO4
Baeza et al. 2007	-0.910846		17.1884	Cabernet-Sauvignon	SO4
Baeza et al. 2007	-0.916743		18.9531	Cabernet-Sauvignon	SO4
Baeza et al. 2007	-0.944127		13.8935	Cabernet-Sauvignon	SO4
Baeza et al. 2007	-0.936225		20.7846	Cabernet-Sauvignon	SO4
Baeza et al. 2007	-0.95108		12.9739	Cabernet-Sauvignon	SO4
Baeza et al. 2007	-1.07602		19.362	Cabernet-Sauvignon	SO4
Baeza et al. 2007	-1.0845		12.061	Cabernet-Sauvignon	SO4
Baeza et al. 2007	-1.10747		8.95575	Cabernet-Sauvignon	SO4
Baeza et al. 2007	-1.12381		12.1352	Cabernet-Sauvignon	SO4
Baeza et al. 2007	-1.12907		14.7209	Cabernet-Sauvignon	SO4
Baeza et al. 2007	-1.14439		10.4309	Cabernet-Sauvignon	SO4
Baeza et al. 2007	-1.15254		8.36023	Cabernet-Sauvignon	SO4
Baeza et al. 2007	-1.15679		12.1809	Cabernet-Sauvignon	SO4
Baeza et al. 2007	-1.16414		3.56537	Cabernet-Sauvignon	SO4
Baeza et al. 2007	-1.17706		15.7699	Cabernet-Sauvignon	SO4
Baeza et al. 2007	-1.19612		6.65027	Cabernet-Sauvignon	SO4
Baeza et al. 2007	-1.21244		7.7962	Cabernet-Sauvignon	SO4
Baeza et al. 2007	-1.27716		6.08838	Cabernet-Sauvignon	SO4
Baeza et al. 2007	-1.31649		12.4831	Cabernet-Sauvignon	SO4
Baeza et al. 2007	-1.3404		7.58679	Cabernet-Sauvignon	SO4
Baeza et al. 2007	-1.36886		13.2996	Cabernet-Sauvignon	SO4
Baeza et al. 2007	-1.35869		5.23865	Cabernet-Sauvignon	SO4
Baeza et al. 2007	-1.44104		3.53149	Cabernet-Sauvignon	SO4
Baeza et al. 2007	-1.46531		4.19606	Cabernet-Sauvignon	SO4
Baeza et al. 2007	-1.48791		10.8285	Cabernet-Sauvignon	SO4
Baeza et al. 2007	-1.50264		8.25645	Cabernet-Sauvignon	SO4
Baeza et al. 2007	-1.50016		4.58099	Cabernet-Sauvignon	SO4
Baeza et al. 2007	-1.5092		7.30051	Cabernet-Sauvignon	SO4
Baeza et al. 2007	-1.64496		2.5143	Cabernet-Sauvignon	SO4
Schultz 2003	-0.643836	234.043	12.8	Syrah&Grenache	Rupestris/Berlandieri
Schultz 2003	-0.739726	260.638	15.2889	Syrah&Grenache	Rupestris/Berlandieri
Schultz 2003	-0.739726	260.638	14.4	Syrah&Grenache	Rupestris/Berlandieri
Schultz 2003	-1.05479	148.936	12.2667	Syrah&Grenache	Rupestris/Berlandieri
Schultz 2003	-1.0137	106.383	9.24444	Syrah&Grenache	Rupestris/Berlandieri
Schultz 2003	-1.19178	77.1277	8.35556	Syrah&Grenache	Rupestris/Berlandieri
Schultz 2003	-1.31507	69.1489	7.64444	Syrah&Grenache	Rupestris/Berlandieri
Schultz 2003	-1.35616	82.4468	7.64444	Syrah&Grenache	Rupestris/Berlandieri
Schultz 2003	-1.45205	53.1915	6.57778	Syrah&Grenache	Rupestris/Berlandieri
Schultz 2003	-1.72603	42.5532	5.86667	Syrah&Grenache	Rupestris/Berlandieri
Schultz 2003	-1.79452	39.8936	4.62222	Syrah&Grenache	Rupestris/Berlandieri
Schultz 2003	-1.34247		9.6	Syrah&Grenache	Rupestris/Berlandieri
Schultz 2003	-0.657534		14.4	Syrah&Grenache	Rupestris/Berlandieri
Schultz 2003	-0.739726	242.021	15.8222	Syrah&Grenache	Rupestris/Berlandieri
Schultz 2003	-0.753425	244.681	14.7556	Syrah&Grenache	Rupestris/Berlandieri
Schultz 2003	-1.05479	178.191	12.4444	Syrah&Grenache	Rupestris/Berlandieri
Schultz 2003	-1.0411	79.7872	8.35556	Syrah&Grenache	Rupestris/Berlandieri
Schultz 2003	-1.13699	82.4468	8.71111	Syrah&Grenache	Rupestris/Berlandieri
Schultz 2003	-1.17808	77.1277	8	Syrah&Grenache	Rupestris/Berlandieri
Schultz 2003	-1.12329	63.8298	7.46667	Syrah&Grenache	Rupestris/Berlandieri
Schultz 2003	-1.17808	53.1915	6.57778	Syrah&Grenache	Rupestris/Berlandieri
Schultz 2003	-1.42466	42.5532	5.68889	Syrah&Grenache	Rupestris/Berlandieri
Schultz 2003	-1.49315	21.2766		Syrah&Grenache	Rupestris/Berlandieri
Schultz 2003	-0.643836	236.702	13.1556	Syrah&Grenache	Rupestris/Berlandieri
Schultz 2003	-0.726027	242.021	15.1111	Syrah&Grenache	Rupestris/Berlandieri
Schultz 2003	-0.739726	255.319	14.7556	Syrah&Grenache	Rupestris/Berlandieri
Schultz 2003	-0.890411	236.702	13.6889	Syrah&Grenache	Rupestris/Berlandieri
Schultz 2003	-0.835616	196.809	12.2667	Syrah&Grenache	Rupestris/Berlandieri
Schultz 2003	-1.05479	202.128	13.5111	Syrah&Grenache	Rupestris/Berlandieri
Schultz 2003	-1.09589	175.532	12.0889	Syrah&Grenache	Rupestris/Berlandieri
Schultz 2003	-1.27397	140.957	12.0889	Syrah&Grenache	Rupestris/Berlandieri
Schultz 2003	-1.35616	101.064	9.95556	Syrah&Grenache	Rupestris/Berlandieri
Schultz 2003	-1.39726	167.553	12.2667	Syrah&Grenache	Rupestris/Berlandieri
Schultz 2003	-0.712329	204.787	12.6222	Syrah&Grenache	Rupestris/Berlandieri
Zufferey et al. 2012	-0.77114	107.654		Syrah	Vitis riparia Vitis rupestris
Zufferey et al. 2012	-0.56935	177.135		Syrah	Vitis riparia Vitis rupestris
Zufferey et al. 2012	-0.845795	227.004		Syrah	Vitis riparia Vitis rupestris
Zufferey et al. 2012	-1.0943	194.185		Syrah	Vitis riparia Vitis rupestris
Zufferey et al. 2012	-1.23282	216.82		Syrah	Vitis riparia Vitis rupestris
Zufferey et al. 2012	-0.983279	157.687		Syrah	Vitis riparia Vitis rupestris
Zufferey et al. 2012	-1.06193	145.992		Syrah	Vitis riparia Vitis rupestris
Zufferey et al. 2012	-1.3604	124.54		Syrah	Vitis riparia Vitis rupestris
Zufferey et al. 2012	-1.42411	128.975		Syrah	Vitis riparia Vitis rupestris
Zufferey et al. 2012	-0.593333	279.438		Syrah	Vitis riparia Vitis rupestris
Zufferey et al. 2012	-0.98	281.033		Syrah	Vitis riparia Vitis rupestris
Zufferey et al. 2012	-0.98	281.033		Syrah	Vitis riparia Vitis rupestris
Zufferey et al. 2012	-1.06	245.582		Syrah	Vitis riparia Vitis rupestris
Zufferey et al. 2012	-1.12667	247.804		Syrah	Vitis riparia Vitis rupestris
Zufferey et al. 2012	-0.86	208.327		Syrah	Vitis riparia Vitis rupestris
Zufferey et al. 2012	-0.686667	154.549		Syrah	Vitis riparia Vitis rupestris
Zufferey et al. 2012	-1.07333	172.614		Syrah	Vitis riparia Vitis rupestris
Zufferey et al. 2012	-1.1	153.739		Syrah	Vitis riparia Vitis rupestris
Zufferey et al. 2012	-1.06	116.17		Syrah	Vitis riparia Vitis rupestris
Zufferey et al. 2012	-0.94	97.5817		Syrah	Vitis riparia Vitis rupestris
Zufferey et al. 2012	-0.94	64.6405		Syrah	Vitis riparia Vitis rupestris
Zufferey et al. 2012	-0.926667	135.255		Syrah	Vitis riparia Vitis rupestris
Zufferey et al. 2012	-1.28667	132.196		Syrah	Vitis riparia Vitis rupestris
Zufferey et al. 2012	-1.18	125.346		Syrah	Vitis riparia Vitis rupestris
Zufferey et al. 2012	-1.3	87.4641		Syrah	Vitis riparia Vitis rupestris
